# Supplementary material for: Genome wide analysis of human genes transcriptionally and post-transcriptionally regulated by the HTLV-I protein p30
Source: BMC Genomics. 2009 Jul 14;10:311. doi: 10.1186/1471-2164-10-311 (PMC2723137; doi:10.1186/1471-2164-10-311)
Supplement: Additional file 1 — Supplemental table 1. Genes Downregulated >1.5 Fold in Total RNA in the presence of p30. [file 1471-2164-10-311-S1.xls]

## Sheet: Sheet1
	Genes Downregulated >1.5 Fold in Total RNA in the presence of p30
Probe ID	Gene description	Gene	Fold Change										Unknowns
1555340_X_AT	RAP1A, MEMBER OF RAS ONCOGENE FAMILY	RAP1A	0.000415963
1555339_AT	RAP1A, MEMBER OF RAS ONCOGENE FAMILY	RAP1A	0.000478949
1569631_AT	NICOTINAMIDE NUCLEOTIDE ADENYLYLTRANSFERASE 1	NMNAT1	0.0487365
218711_S_AT	SERUM DEPRIVATION RESPONSE (PHOSPHATIDYLSERINE BINDING PROTEIN)	SDPR	0.0545977
233351_AT	DNAJ (HSP40) HOMOLOG, SUBFAMILY C, MEMBER 3	DNAJC3	0.0797963
243221_AT	FAMILY WITH SEQUENCE SIMILARITY 20, MEMBER A	FAM20A	0.0843621
236378_AT	CALCIUM AND INTEGRIN BINDING FAMILY MEMBER 4	CIB4	0.0902778
217203_AT	GLUTAMATE-AMMONIA LIGASE (GLUTAMINE SYNTHETASE)	GLUL	0.0918318
222109_AT	GUANINE NUCLEOTIDE BINDING PROTEIN-LIKE 3 (NUCLEOLAR)-LIKE	GNL3L	0.0947994
216504_S_AT	SOLUTE CARRIER FAMILY 39 (ZINC TRANSPORTER), MEMBER 8	SLC39A8	0.112546
1554468_S_AT	MITOCHONDRIAL RIBOSOMAL PROTEIN L38	FBF1	0.114563
210374_X_AT	PROSTAGLANDIN E RECEPTOR 3 (SUBTYPE EP3)	PTGER3	0.120567
219560_AT	HYPOTHETICAL PROTEIN FLJ21125	C22ORF29	0.123225
242875_AT	PRESENILIN 1 (ALZHEIMER DISEASE 3)	PSEN1	0.129298
243989_AT	KU-MEL-3 PROTEIN	KU-MEL-3	0.129321
221225_AT	DEPHOSPHO-COA KINASE DOMAIN CONTAINING	DCAKD	0.130068
216979_AT	NUCLEAR RECEPTOR SUBFAMILY 4, GROUP A, MEMBER 3	NR4A3	0.132059
1554755_A_AT	KIAA0774	KIAA0774	0.133333
227578_AT	THYMOPOIETIN	TMPO	0.145276
229677_AT	SOLUTE CARRIER FAMILY 39 (ZINC TRANSPORTER), MEMBER 3	SLC39A3	0.146098
241379_AT	CHROMOSOME 2 OPEN READING FRAME 13	C2ORF13	0.155093
229754_AT	TRANSMEMBRANE PROTEIN 44	TMEM44	0.1556
239067_S_AT	PANNEXIN 2	PANX2	0.155986
224771_AT	HYPOTHETICAL PROTEIN MGC14961	NAV1	0.159292
217340_AT	RIBOSOMAL PROTEIN L21	RPL21	0.162304
226209_AT	NADH DEHYDROGENASE (UBIQUINONE) FLAVOPROTEIN 3, 10KDA	NDUFV3	0.164615
231658_X_AT	SIMILAR TO RIBOSOMAL PROTEIN L36	LOC127295	0.190198
241900_AT	SMAD SPECIFIC E3 UBIQUITIN PROTEIN LIGASE 2	SMURF2	0.203883
1561360_AT	CHROMOSOME 6 OPEN READING FRAME 103	C6ORF103	0.209184
1552430_AT	WD REPEAT DOMAIN 17	WDR17	0.235366
243560_AT	HEAT SHOCK TRANSCRIPTION FACTOR 1	HSF1	0.241273
243601_AT	HYPOTHETICAL PROTEIN LOC285957	LOC285957	0.245322
204936_AT	MITOGEN-ACTIVATED PROTEIN KINASE KINASE KINASE KINASE 2	MAP4K2	0.253344
216282_X_AT	POLYMERASE (RNA) II (DNA DIRECTED) POLYPEPTIDE C, 33KDA	POLR2C	0.253714
1553181_AT	DEAD (ASP-GLU-ALA-ASP) BOX POLYPEPTIDE 31	DDX31	0.27027
235707_AT	HYPOTHETICAL PROTEIN LOC221710	LOC221710	0.271213
236522_AT	NUCLEAR FACTOR I/A	NFIA	0.273578
211471_S_AT	RAB36, MEMBER RAS ONCOGENE FAMILY	RAB36	0.282083
211113_S_AT	ATP-BINDING CASSETTE, SUB-FAMILY G (WHITE), MEMBER 1	ABCG1	0.283621
219831_AT	CYCLIN-DEPENDENT KINASE-LIKE 3	CDKL3	0.286427
207408_AT	SOLUTE CARRIER FAMILY 22 (ORGANIC CATION TRANSPORTER), MEMBER 14	SLC22A14	0.302599
239333_X_AT	GLUTATHIONE S-TRANSFERASE SUBUNIT 13 HOMOLOG	GSTK1	0.309269
206117_AT	TROPOMYOSIN 1 (ALPHA)	TPM1	0.309617
226235_AT	HYPOTHETICAL PROTEIN LOC339290	LOC339290	0.30998
220712_AT	HYPOTHETICAL PROTEIN FLJ12193	C8ORF60	0.316774
216117_AT	EXOSOME COMPONENT 2	EXOSC2	0.320998
215134_AT	PHOSPHATIDYLINOSITOL 4-KINASE TYPE II	PI4K2A	0.331367
205328_AT	CLAUDIN 10	CLDN10	0.334356
211603_S_AT	ETS VARIANT GENE 4 (E1A ENHANCER BINDING PROTEIN, E1AF)	ETV4	0.340616
202730_S_AT	PROGRAMMED CELL DEATH 4 (NEOPLASTIC TRANSFORMATION INHIBITOR)	PDCD4	0.340757
226947_AT	GLUCURONIDASE, BETA-LIKE 2	GUSBL2	0.342867
233532_X_AT	INTRAFLAGELLAR TRANSPORT 52 HOMOLOG (CHLAMYDOMONAS)	IFT52	0.343069
213935_AT	ABHYDROLASE DOMAIN CONTAINING 5	ABHD5	0.345815
219738_S_AT	PROTOCADHERIN 9	PCDH9	0.349515
214181_X_AT	LEUKOCYTE-SPECIFIC TRANSCRIPT 1	LST1	0.350367
239202_AT	RAB3B, MEMBER RAS ONCOGENE FAMILY	RAB3B	0.356631
205652_S_AT	HYPOTHETICAL PROTEIN HS323M22B_2	TTLL1	0.359562
203404_AT	ARMADILLO REPEAT CONTAINING, X-LINKED 2	ARMCX2	0.361362
244035_AT	B-CELL CLL/LYMPHOMA 2	BCL2	0.362069
203765_AT	GRANCALCIN, EF-HAND CALCIUM BINDING PROTEIN	GCA	0.362626
1555046_AT	FSH PRIMARY RESPONSE (LRPR1 HOMOLOG, RAT) 1	CENPI	0.366554
235991_AT	CUB DOMAIN CONTAINING PROTEIN 2	CDCP2	0.36753
238724_AT	2,3-BISPHOSPHOGLYCERATE MUTASE	BPGM	0.369384
1554112_A_AT	UNC-51-LIKE KINASE 2 (C. ELEGANS)	ULK2	0.369826
205280_AT	GLYCINE RECEPTOR, BETA	GLRB	0.37022
209101_AT	CONNECTIVE TISSUE GROWTH FACTOR	CTGF	0.370651
208345_S_AT	POU DOMAIN, CLASS 3, TRANSCRIPTION FACTOR 1	POU3F1	0.374329
213582_AT	ATPASE, CLASS VI, TYPE 11A	ATP11A	0.375624
235349_AT	FAMILY WITH SEQUENCE SIMILARITY 82, MEMBER A	FAM82A	0.376471
1552499_A_AT	ZINC FINGER PROTEIN 31 (KOX 29)	ZSCAN20	0.37801
243216_X_AT	UBIQUITIN SPECIFIC PEPTIDASE 40	USP40	0.378254
206928_AT	ZINC FINGER PROTEIN 124 (HZF-16)	ZNF124	0.389262
236943_AT	LYMPHOCYTE ANTIGEN 86	LY86	0.390449
213839_AT	KIAA0500 PROTEIN	KIAA0500	0.39471
236018_AT	ADENOSINE DEAMINASE-LIKE	ADAL	0.395594
242554_AT	TWO PORE SEGMENT CHANNEL 2	TPCN2	0.395671
242996_AT	MITOCHONDRIAL TRANSLATIONAL RELEASE FACTOR 1	MTRF1	0.397084
238727_AT	HYPOTHETICAL GENE SUPPORTED BY BC008048	LOC440934	0.398846
242696_AT	NUDC DOMAIN CONTAINING 3	NUDCD3	0.404179
1564204_AT	FAMILY WITH SEQUENCE SIMILARITY 91, MEMBER A2	FAM91A2	0.404557
242212_AT	REGULATOR OF G-PROTEIN SIGNALLING 16	RGS16	0.405152
214212_X_AT	PLECKSTRIN HOMOLOGY DOMAIN CONTAINING, FAMILY C (WITH FERM DOMAIN) MEMBER 1	PLEKHC1	0.40524
221633_AT	KLEISIN BETA	NCAPH2	0.405568
203496_S_AT	PPAR BINDING PROTEIN	MED1	0.407727
219238_AT	PHOSPHATIDYLINOSITOL GLYCAN, CLASS V	PIGV	0.40842
229982_AT	GLUTAMINE AND SERINE RICH 1	QSER1	0.40942
237819_AT	CAMP RESPONSIVE ELEMENT BINDING PROTEIN 3-LIKE 2	CREB3L2	0.409533
243508_AT	HYPOTHETICAL PROTEIN FLJ25067	C20ORF196	0.412658
243010_AT	MUSASHI HOMOLOG 2 (DROSOPHILA)	MSI2	0.413772
220198_S_AT	EUKARYOTIC TRANSLATION INITIATION FACTOR 5A2	EIF5A2	0.414003
209145_S_AT	CORE-BINDING FACTOR, RUNT DOMAIN, ALPHA SUBUNIT 2; TRANSLOCATED TO, 2	CBFA2T2	0.414173
240413_AT	PYRIN AND HIN DOMAIN FAMILY, MEMBER 1	PYHIN1	0.4149
220684_AT	TRANSCRIPTION FACTOR TBLYM	TBX21	0.41574
240070_AT	V-SET AND IMMUNOGLOBULIN DOMAIN CONTAINING 9	VSTM3	0.416899
225727_AT	PLECKSTRIN HOMOLOGY DOMAIN CONTAINING, FAMILY H (WITH MYTH4 DOMAIN) MEMBER 1	PLEKHH1	0.417159
231240_AT	DEIODINASE, IODOTHYRONINE, TYPE II	DIO2	0.419948
242805_AT	CYCLIN C	CCNC	0.420402
206698_AT	X-LINKED KX BLOOD GROUP (MCLEOD SYNDROME)	XK	0.420694
237040_AT	CWF19-LIKE 2, CELL CYCLE CONTROL (S. POMBE)	CWF19L2	0.42122
1552304_AT	ASPARAGINE-LINKED GLYCOSYLATION 10 HOMOLOG (YEAST, ALPHA-1,2-GLUCOSYLTRANSFERASE)	ALG10	0.421327
1569349_AT	CHROMOSOME 11 OPEN READING FRAME 30	C11ORF30	0.422078
231696_X_AT	TRANSMEMBRANE PROTEIN 50B	TMEM50B	0.422695
1557701_S_AT	POLYMERASE (DNA DIRECTED), ETA	POLH	0.423639
214225_AT	PROTEIN (PEPTIDYLPROLYL CIS/TRANS ISOMERASE) NIMA-INTERACTING, 4 (PARVULIN)	PIN4	0.426417
206500_S_AT	PUTATIVE PROTEIN P243 WHICH INTERACTS WITH TRANSCRIPTION FACTOR SP1	C14ORF106	0.427447
1570243_AT	HYPOTHETICAL LOC440731	LOC440731	0.431131
236264_AT	LATROPHILIN 3	LPHN3	0.434115
242629_AT	RAB3B, MEMBER RAS ONCOGENE FAMILY	RAB3B	0.434814
232706_S_AT	HYPOTHETICAL PROTEIN PP2447	TRABD	0.434877
237131_AT	HYPOTHETICAL PROTEIN FLJ36032	FLJ36032	0.434923
243087_AT	WD REPEAT DOMAIN 63	WDR63	0.435085
1559249_AT	ATAXIN 1	ATXN1	0.435581
228861_AT	CDP-DIACYLGLYCEROL SYNTHASE (PHOSPHATIDATE CYTIDYLYLTRANSFERASE) 2	CDS2	0.436216
238717_AT	SIMILAR TO SERINE/THREONINE-PROTEIN KINASE PRKX (PROTEIN KINASE PKX1)	LOC389906	0.438958
1558560_S_AT	BASIC LEUCINE ZIPPER NUCLEAR FACTOR 1 (JEM-1)	BLZF1	0.439791
1552472_A_AT	CENTAURIN, BETA 2	CENTB2	0.441073
204103_AT	CHEMOKINE (C-C MOTIF) LIGAND 4	CCL4L2	0.441137
210407_AT	PROTEIN PHOSPHATASE 1A (FORMERLY 2C), MAGNESIUM-DEPENDENT, ALPHA ISOFORM	PPM1A	0.443337
227565_AT	KELCH-LIKE 5 (DROSOPHILA)	KLHL5	0.445263
220432_S_AT	CYTOCHROME P450, FAMILY 39, SUBFAMILY A, POLYPEPTIDE 1	CYP39A1	0.445878
221939_AT	YIP1 DOMAIN FAMILY, MEMBER 2	YIPF2	0.446008
221909_AT	TRANSMEMBRANE PROTEIN 118	TMEM118	0.446147
1553697_AT	CHROMOSOME 1 OPEN READING FRAME 96	C1ORF96	0.448945
227174_AT	WD REPEAT DOMAIN 72	WDR72	0.449462
210519_S_AT	NAD(P)H DEHYDROGENASE, QUINONE 1	NQO1	0.449647
235735_AT	TUMOR NECROSIS FACTOR (LIGAND) SUPERFAMILY, MEMBER 8	TNFSF8	0.450111
222279_AT	HYPOTHETICAL PROTEIN FLJ35429	RP3-377H14.5	0.450232
228057_AT	DNA-DAMAGE-INDUCIBLE TRANSCRIPT 4-LIKE	DDIT4L	0.450344
238813_AT	AMINOLEVULINATE, DELTA-, SYNTHASE 2 (SIDEROBLASTIC/HYPOCHROMIC ANEMIA)	ALAS2	0.450764
234628_AT	RAB28, MEMBER RAS ONCOGENE FAMILY	RAB28	0.452347
226514_AT	ZINC FINGER PROTEIN 71 (COS26)	ZNF71	0.45283
235864_AT	MEMBRANE PROTEIN, PALMITOYLATED 5 (MAGUK P55 SUBFAMILY MEMBER 5)	MPP5	0.454017
1559561_AT	F-BOX PROTEIN, HELICASE, 18	FBXO18	0.455022
206290_S_AT	REGULATOR OF G-PROTEIN SIGNALLING 7	RGS7	0.45593
236233_AT	TRIPARTITE MOTIF-CONTAINING 32	TRIM32	0.456929
207466_AT	GALANIN	GAL	0.457007
210021_S_AT	URACIL-DNA GLYCOSYLASE 2	CCNO	0.458446
215169_AT	SOLUTE CARRIER FAMILY 35, MEMBER E2	SLC35E2	0.460212
222563_S_AT	TANKYRASE, TRF1-INTERACTING ANKYRIN-RELATED ADP-RIBOSE POLYMERASE 2	TNKS2	0.460679
1554543_AT	SPERM ASSOCIATED ANTIGEN 9	SPAG9	0.463456
202996_AT	POLYMERASE (DNA-DIRECTED), DELTA 4	POLD4	0.465007
212436_AT	KIAA1113 PROTEIN	TRIM33	0.46608
207981_S_AT	ESTROGEN-RELATED RECEPTOR GAMMA	ESRRG	0.468813
238435_AT	CARBONIC ANHYDRASE VB-LIKE	CA5BL	0.469398
229054_AT	FLJ39779 PROTEIN	C14ORF181	0.47
238952_X_AT	HYPOTHETICAL PROTEIN DKFZP779O175	DKFZP779O175	0.470058
1553321_A_AT	SULFOTRANSFERASE FAMILY, CYTOSOLIC, 1C, MEMBER 2	SULT1C4	0.471564
222382_X_AT	NUCLEOPORIN 205KDA	NUP205	0.472088
201171_AT	ATPASE, H+ TRANSPORTING, LYSOSOMAL 9KDA, V0 SUBUNIT E	ATP6V0E1	0.472348
242429_AT	ZINC FINGER PROTEIN 567	ZNF567	0.472769
229511_AT	SWI/SNF RELATED, MATRIX ASSOCIATED, ACTIN DEPENDENT REGULATOR OF CHROMATIN, SUBFAMILY E, MEMBER 1	SMARCE1	0.476663
1557873_AT	SERINE PI KAZAL TYPE 5-LIKE 3	SPINK5L3	0.477758
211469_S_AT	CHEMOKINE (C-X-C MOTIF) RECEPTOR 6	CXCR6	0.479121
204979_S_AT	SH3 DOMAIN BINDING GLUTAMIC ACID-RICH PROTEIN	SH3BGR	0.479542
222585_X_AT	HYPOTHETICAL PROTEIN LOC51315	KRCC1	0.479607
242705_X_AT	LOW DENSITY LIPOPROTEIN RECEPTOR-RELATED PROTEIN ASSOCIATED PROTEIN 1	LRPAP1	0.48089
207187_AT	JANUS KINASE 3 (A PROTEIN TYROSINE KINASE, LEUKOCYTE)	JAK3	0.481884
203231_S_AT	ATAXIN 1	ATXN1	0.482372
220491_AT	HEPCIDIN ANTIMICROBIAL PEPTIDE	HAMP	0.484165
218900_AT	CYCLIN M4	CNNM4	0.48501
227887_AT	HYPOTHETICAL LOC400236	LOC400236	0.485455
231372_AT	SIMILAR TO CG4995 GENE PRODUCT	LOC153328	0.485981
219526_AT	CHROMOSOME 14 OPEN READING FRAME 169	C14ORF169	0.488452
235866_AT	CHROMOSOME 9 OPEN READING FRAME 85	C9ORF85	0.489282
219301_S_AT	CONTACTIN ASSOCIATED PROTEIN-LIKE 2	CNTNAP2	0.489623
227741_AT	PROTEIN TYROSINE PHOSPHATASE-LIKE (PROLINE INSTEAD OF CATALYTIC ARGININE), MEMBER B	PTPLB	0.490012
228975_AT	SP6 TRANSCRIPTION FACTOR	SP6	0.492293
204525_AT	PHD FINGER PROTEIN 14	PHF14	0.492607
1557170_AT	NIMA (NEVER IN MITOSIS GENE A)- RELATED KINASE 8	NEK8	0.493322
217322_X_AT	LEUCINE RICH REPEAT CONTAINING 16	LRRC16	0.493591
236034_AT	ANGIOPOIETIN 2	ANGPT2	0.494461
227675_AT	LEUCINE RICH REPEAT AND STERILE ALPHA MOTIF CONTAINING 1	LRSAM1	0.495566
243764_AT	V-SET AND IMMUNOGLOBULIN DOMAIN CONTAINING 1	VSIG1	0.495592
209837_AT	ADAPTOR-RELATED PROTEIN COMPLEX 4, MU 1 SUBUNIT	AP4M1	0.495972
228412_AT	DKFZP434H071 PROTEIN	BAZ2B	0.496021
234956_AT	HYPOTHETICAL PROTEIN LOC93444	LOC93444	0.496222
224147_AT	CHROMOSOME 12 OPEN READING FRAME 48	C12ORF48	0.496346
219920_S_AT	GDP-MANNOSE PYROPHOSPHORYLASE B	GMPPB	0.497959
213183_S_AT	CYCLIN-DEPENDENT KINASE INHIBITOR 1C (P57, KIP2)	CDKN1C	0.498005
206999_AT	INTERLEUKIN 12 RECEPTOR, BETA 2	IL12RB2	0.500906
228390_AT	RAB30, MEMBER RAS ONCOGENE FAMILY	RAB30	0.501028
214397_AT	METHYL-CPG BINDING DOMAIN PROTEIN 2	MBD2	0.501375
213474_AT	POTASSIUM CHANNEL TETRAMERISATION DOMAIN CONTAINING 7	KCTD7	0.502088
226476_S_AT	VPR (HIV-1) BINDING PROTEIN	VPRBP	0.504552
222165_X_AT	CHROMOSOME 9 OPEN READING FRAME 16	C9ORF16	0.504668
220153_AT	ECTONUCLEOSIDE TRIPHOSPHATE DIPHOSPHOHYDROLASE 7	ENTPD7	0.505421
238893_AT	HYPOTHETICAL PROTEIN LOC338758	LOC338758	0.506419
225728_AT	IMPORTIN 9	IPO9	0.507112
205884_AT	INTEGRIN, ALPHA 4 (ANTIGEN CD49D, ALPHA 4 SUBUNIT OF VLA-4 RECEPTOR)	ITGA4	0.508612
207037_AT	TUMOR NECROSIS FACTOR RECEPTOR SUPERFAMILY, MEMBER 11A, NFKB ACTIVATOR	TNFRSF11A	0.51063
237096_AT	SOLUTE CARRIER FAMILY 36 (PROTON/AMINO ACID SYMPORTER), MEMBER 4	SLC36A4	0.511155
232579_AT	KIAA1718 PROTEIN	JHDM1D	0.511262
204646_AT	DIHYDROPYRIMIDINE DEHYDROGENASE	DPYD	0.513057
218851_S_AT	WD REPEAT DOMAIN 33	WDR33	0.513067
221551_X_AT	ST6 (ALPHA-N-ACETYL-NEURAMINYL-2,3-BETA-GALACTOSYL-1,3)-N-ACETYLGALACTOSAMINIDE ALPHA-2,6-SIALYLTRANSFERASE 4	ST6GALNAC4	0.51342
229548_AT	UNC-84 HOMOLOG B (C. ELEGANS)	UNC84B	0.513651
214464_AT	CDC42 BINDING PROTEIN KINASE ALPHA (DMPK-LIKE)	CDC42BPA	0.514019
206683_AT	ZINC FINGER PROTEIN 165	ZNF165	0.51457
214848_AT	TYROSINE 3-MONOOXYGENASE/TRYPTOPHAN 5-MONOOXYGENASE ACTIVATION PROTEIN, ZETA POLYPEPTIDE	YWHAZ	0.515041
214230_AT	CELL DIVISION CYCLE 42 (GTP BINDING PROTEIN, 25KDA)	CDC42	0.51561
213329_AT	SLIT-ROBO RHO GTPASE ACTIVATING PROTEIN 2	SRGAP2	0.51669
230364_AT	CHOLINE PHOSPHOTRANSFERASE 1	CHPT1	0.517033
1558703_AT	HEME CARRIER PROTEIN 1	SLC46A1	0.517541
1557755_AT	CHROMOSOME 14 OPEN READING FRAME 145	C14ORF145	0.51783
225820_AT	PHD FINGER PROTEIN 17	PHF17	0.517838
208859_S_AT	ALPHA THALASSEMIA/MENTAL RETARDATION SYNDROME X-LINKED (RAD54 HOMOLOG, S. CEREVISIAE)	ATRX	0.519252
1565823_AT	SEPTIN 7	2007-09-01	0.519431
241268_X_AT	SAM DOMAIN AND HD DOMAIN 1	SAMHD1	0.520939
243998_AT	TRUNCATED TYPE I KERATIN KA21	KRT222P	0.521236
203055_S_AT	RHO GUANINE NUCLEOTIDE EXCHANGE FACTOR (GEF) 1	ARHGEF1	0.521806
236072_AT	ATPASE FAMILY, AAA DOMAIN CONTAINING 1	ATAD1	0.521847
1564552_AT	PROTEIN TYROSINE PHOSPHATASE, RECEPTOR TYPE, M	PTPRM	0.523425
209938_AT	TRANSCRIPTIONAL ADAPTOR 2 (ADA2 HOMOLOG, YEAST)-LIKE	TADA2L	0.525057
236388_AT	STRIATIN, CALMODULIN BINDING PROTEIN	STRN	0.525322
222115_X_AT	UNCHARACTERIZED BONE MARROW PROTEIN BM045	N-PAC	0.525698
223713_AT	RADIAL SPOKEHEAD-LIKE 2	RSPH3	0.526372
227482_AT	AARF DOMAIN CONTAINING KINASE 1	ADCK1	0.527141
219596_AT	THAP DOMAIN CONTAINING 10	THAP10	0.52715
1552274_AT	PX DOMAIN CONTAINING SERINE/THREONINE KINASE	PXK	0.528126
1570534_A_AT	ZINC FINGER PROTEIN 483	ZNF483	0.528485
208284_X_AT	GAMMA-GLUTAMYLTRANSFERASE 1	GGT1	0.528718
200654_AT	PROCOLLAGEN-PROLINE, 2-OXOGLUTARATE 4-DIOXYGENASE (PROLINE 4-HYDROXYLASE), BETA POLYPEPTIDE	P4HB	0.528754
213836_S_AT	WD REPEAT DOMAIN, PHOSPHOINOSITIDE INTERACTING 1	WIPI1	0.531128
209093_S_AT	GLUCOSIDASE, BETA; ACID, PSEUDOGENE	GBAP	0.531733
38149_AT	RHO GTPASE ACTIVATING PROTEIN 25	ARHGAP25	0.533333
207877_S_AT	NUCLEAR VCP-LIKE	NVL	0.533629
222746_S_AT	B-BOX AND SPRY DOMAIN CONTAINING	BSPRY	0.533719
229571_AT	CALMODULIN 1 (PHOSPHORYLASE KINASE, DELTA)	CALM3	0.534319
202191_S_AT	GROWTH ARREST-SPECIFIC 7	GAS7	0.534399
213501_AT	ACYL-COENZYME A OXIDASE 1, PALMITOYL	ACOX1	0.535394
1557120_AT	HYPOTHETICAL PROTEIN	RP11-505P4.2	0.536062
229016_S_AT	TRANSCRIPTIONAL REGULATING FACTOR 1	TRERF1	0.536072
209599_S_AT	PRUNE HOMOLOG (DROSOPHILA)	PRUNE	0.536585
212923_S_AT	CHROMOSOME 6 OPEN READING FRAME 145	C6ORF145	0.537494
227215_AT	GOLGI ASSOCIATED PDZ AND COILED-COIL MOTIF CONTAINING	GOPC	0.539385
214519_S_AT	RELAXIN 2	RLN2	0.539464
238068_AT	ARIADNE HOMOLOG 2 (DROSOPHILA)	ARIH2	0.539683
231015_AT	KRUPPEL-LIKE FACTOR 15	KLF15	0.540729
221840_AT	PROTEIN TYROSINE PHOSPHATASE, RECEPTOR TYPE, E	PTPRE	0.540946
205472_S_AT	DACHSHUND HOMOLOG 1 (DROSOPHILA)	DACH1	0.541027
205787_X_AT	ZINC FINGER CCCH-TYPE CONTAINING 11A	ZC3H11A	0.54104
237114_AT	HECT DOMAIN AND RLD 4	HERC4	0.541272
209605_AT	THIOSULFATE SULFURTRANSFERASE (RHODANESE)	TST	0.541565
244150_AT	SMC1 STRUCTURAL MAINTENANCE OF CHROMOSOMES 1-LIKE 1 (YEAST)	SMC1A	0.541771
237327_AT	ANTERIOR PHARYNX DEFECTIVE 1 HOMOLOG A (C. ELEGANS)	APH1A	0.542189
1569366_A_AT	ZINC FINGER PROTEIN 569	ZNF569	0.542484
239785_AT	DAZ INTERACTING PROTEIN 1-LIKE	DZIP1L	0.542656
217997_AT	PLECKSTRIN HOMOLOGY-LIKE DOMAIN, FAMILY A, MEMBER 1	PHLDA1	0.544211
1555004_A_AT	RETINOBLASTOMA-LIKE 1 (P107)	RBL1	0.544265
200928_S_AT	RAB14, MEMBER RAS ONCOGENE FAMILY	RAB14	0.54433
206687_S_AT	PROTEIN TYROSINE PHOSPHATASE, NON-RECEPTOR TYPE 6	PTPN6	0.545262
1568964_X_AT	SIALOPHORIN (GPL115, LEUKOSIALIN, CD43)	SPN	0.546253
210975_X_AT	FAS-ACTIVATED SERINE/THREONINE KINASE	FASTK	0.54656
209706_AT	NK3 TRANSCRIPTION FACTOR RELATED, LOCUS 1 (DROSOPHILA)	NKX3-1	0.546656
232238_AT	HYPOTHETICAL PROTEIN FLJ10517	ASPM	0.5473
203646_AT	FERREDOXIN 1	FDX1	0.547532
212794_S_AT	KIAA1033	KIAA1033	0.548557
227430_AT	ZINC FINGER CCCH-TYPE CONTAINING 10	ZC3H10	0.549448
224638_AT	DKFZP586C1324 PROTEIN	UNQ1887	0.549508
225877_AT	TRYPSIN DOMAIN CONTAINING 1	TYSND1	0.549753
215501_S_AT	DUAL SPECIFICITY PHOSPHATASE 10	DUSP10	0.550154
235166_AT	ZINC FINGER PROTEIN 148 (PHZ-52)	ZNF148	0.550287
220212_S_AT	THYROID ADENOMA ASSOCIATED	THADA	0.550782
228488_AT	HYPOTHETICAL PROTEIN FLJ20748	TBC1D16	0.551815
213880_AT	LEUCINE-RICH REPEAT-CONTAINING G PROTEIN-COUPLED RECEPTOR 5	LGR5	0.552281
1558641_AT	HYPOTHETICAL PROTEIN LOC202051	LOC202051	0.552852
244233_AT	CHROMOSOME 18 OPEN READING FRAME 10	C18ORF10	0.553348
204884_S_AT	HUS1 CHECKPOINT HOMOLOG (S. POMBE)	HUS1	0.553469
216437_AT	ENHANCER OF POLYCOMB HOMOLOG 1 (DROSOPHILA)	EPC1	0.553672
203959_S_AT	ZINC FINGER AND BTB DOMAIN CONTAINING 40	ZBTB40	0.55489
204483_AT	ENOLASE 1, (ALPHA)	ENO3	0.555231
211855_S_AT	SOLUTE CARRIER FAMILY 25 (MITOCHONDRIAL CARRIER, BRAIN), MEMBER 14	SLC25A14	0.555968
207265_S_AT	KDEL (LYS-ASP-GLU-LEU) ENDOPLASMIC RETICULUM PROTEIN RETENTION RECEPTOR 3	KDELR3	0.556275
201787_AT	FIBULIN 1	FBLN1	0.556522
231666_AT	PAIRED BOX GENE 3 (WAARDENBURG SYNDROME 1)	PAX3	0.556763
223575_AT	KIAA1549 PROTEIN	KIAA1549	0.557093
215087_AT	DKFZP434H132 PROTEIN	C15ORF39	0.557214
226591_AT	SMALL NUCLEAR RIBONUCLEOPROTEIN POLYPEPTIDE N	SNURF	0.557439
233572_S_AT	BCL6 CO-REPRESSOR-LIKE 1	BCORL1	0.557469
235063_AT	HYPOTHETICAL PROTEIN FLJ25067	C20ORF196	0.557999
217721_AT	SEPTIN 7	2007-09-01	0.558126
216246_AT	RIBOSOMAL PROTEIN S20	RPS20	0.558156
225337_AT	ABHYDROLASE DOMAIN CONTAINING 2	ABHD2	0.558165
219742_AT	PROLINE RICH 7 (SYNAPTIC)	PRR7	0.558323
209378_S_AT	KIAA1128	KIAA1128	0.558903
200616_S_AT	KIAA0152	KIAA0152	0.55912
201992_S_AT	KINESIN FAMILY MEMBER 5B	KIF5B	0.559464
214017_S_AT	DEAH (ASP-GLU-ALA-HIS) BOX POLYPEPTIDE 34	DHX34	0.560682
1557754_AT	HYPOTHETICAL GENE SUPPORTED BY BC028186	LOC401068	0.560753
209459_S_AT	4-AMINOBUTYRATE AMINOTRANSFERASE	ABAT	0.56087
1554488_AT	CENTROSOMAL PROTEIN 70KDA	CEP70	0.561056
1555384_A_AT	LA RIBONUCLEOPROTEIN DOMAIN FAMILY, MEMBER 4	LARP4	0.561228
220760_X_AT	ZINC FINGER PROTEIN 665	ZNF665	0.561376
225715_AT	RAPTOR	KIAA1303	0.561389
216551_X_AT	PHOSPHOLIPASE C, GAMMA 1	PLCG1	0.561961
204471_AT	GROWTH ASSOCIATED PROTEIN 43	GAP43	0.562065
204421_S_AT	FIBROBLAST GROWTH FACTOR 2 (BASIC)	FGF2	0.562955
213124_AT	ZINC FINGER PROTEIN 473	ZNF473	0.563528
243904_AT	SYNTAXIN BINDING PROTEIN 5 (TOMOSYN)	STXBP5	0.563975
219246_S_AT	2-OXOGLUTARATE AND IRON-DEPENDENT OXYGENASE DOMAIN CONTAINING 2	OGFOD2	0.564057
213888_S_AT	TRAF3 INTERACTING PROTEIN 3	TRAF3IP3	0.565425
204863_S_AT	INTERLEUKIN 6 SIGNAL TRANSDUCER (GP130, ONCOSTATIN M RECEPTOR)	IL6ST	0.565938
229963_AT	NGFRAP1-LIKE 1	BEX5	0.566941
218231_AT	N-ACETYLGLUCOSAMINE KINASE	NAGK	0.567008
232977_X_AT	MYOSIN, HEAVY POLYPEPTIDE 14	MYH14	0.567351
228717_AT	PANTOTHENATE KINASE 1	PANK1	0.568237
235620_X_AT	ZINC FINGER, MYM-TYPE 5	ZMYM5	0.568855
212630_AT	EXOCYST COMPLEX COMPONENT 3	EXOC3	0.570027
228635_AT	PROTOCADHERIN 10	PCDH10	0.570241
217404_S_AT	COLLAGEN, TYPE II, ALPHA 1 (PRIMARY OSTEOARTHRITIS, SPONDYLOEPIPHYSEAL DYSPLASIA, CONGENITAL)	COL2A1	0.570992
219311_AT	CENTROSOMAL PROTEIN 76KDA	CEP76	0.571409
203895_AT	PHOSPHOLIPASE C, BETA 4	PLCB4	0.571555
204149_S_AT	GLUTATHIONE S-TRANSFERASE M4	GSTM4	0.571594
205301_S_AT	8-OXOGUANINE DNA GLYCOSYLASE	OGG1	0.571898
218596_AT	TBC1 DOMAIN FAMILY, MEMBER 13	TBC1D13	0.572082
240382_AT	DESMOPLAKIN	DSP	0.572151
230546_AT	VASOHIBIN 1	VASH1	0.572668
235191_AT	HYPOTHETICAL PROTEIN LOC148189	LOC148189	0.572866
229888_AT	CHROMOSOME 12 OPEN READING FRAME 60	C12ORF60	0.573259
217353_AT	HETEROGENEOUS NUCLEAR RIBONUCLEOPROTEIN A1 PSEUDOGENE 4	HNRPA1P4	0.573663
223742_AT	MITOCHONDRIAL RIBOSOMAL PROTEIN L4	MRPL4	0.574865
242268_AT	CUG TRIPLET REPEAT, RNA BINDING PROTEIN 2	CUGBP2	0.575139
203914_X_AT	HYDROXYPROSTAGLANDIN DEHYDROGENASE 15-(NAD)	HPGD	0.575841
223428_S_AT	KIAA1160 PROTEIN	ISY1	0.57657
228688_AT	HYPOTHETICAL PROTEIN LOC283922	LOC283922	0.577035
244198_AT	RAN BINDING PROTEIN 17	RANBP17	0.577278
221884_AT	ECOTROPIC VIRAL INTEGRATION SITE 1	MDS1	0.577462
218977_S_AT	PRO1902 PROTEIN	TRSPAP1	0.57758
239392_S_AT	POGO TRANSPOSABLE ELEMENT WITH KRAB DOMAIN	POGK	0.578144
230047_AT	HYPOTHETICAL PROTEIN FLJ32810	FLJ32810	0.57845
213243_AT	COHEN SYNDROME 1	VPS13B	0.57872
241718_X_AT	KIAA0947 PROTEIN	KIAA0947	0.579008
213403_AT	HYPOTHETICAL PROTEIN MGC11332	MFSD9	0.579094
1554701_A_AT	HYPOTHETICAL PROTEIN FLJ20748	TBC1D16	0.580399
206744_S_AT	ZINC FINGER, MYM-TYPE 5	ZMYM5	0.580537
203337_X_AT	INTEGRIN BETA 1 BINDING PROTEIN 1	ITGB1BP1	0.58078
238327_AT	SIMILAR TO MGC52679 PROTEIN	LOC440836	0.580986
1557590_AT	HYPOTHETICAL PROTEIN LOC147299	LOC147299	0.581197
222931_S_AT	THREONINE SYNTHASE-LIKE 1 (BACTERIAL)	THNSL1	0.581673
1561741_AT	DEAD (ASP-GLU-ALA-ASP) BOX POLYPEPTIDE 59	DDX59	0.581683
212078_S_AT	MYELOID/LYMPHOID OR MIXED-LINEAGE LEUKEMIA (TRITHORAX HOMOLOG, DROSOPHILA)	MLL	0.582049
228674_S_AT	ECHINODERM MICROTUBULE ASSOCIATED PROTEIN LIKE 4	EML4	0.58231
212551_AT	CAP, ADENYLATE CYCLASE-ASSOCIATED PROTEIN, 2 (YEAST)	CAP2	0.582365
213851_AT	TRANSMEMBRANE PROTEIN 110	TMEM110	0.582688
231393_X_AT	ZINC FINGER PROTEIN 297B	ZBTB43	0.582708
224859_AT	CD276 ANTIGEN	CD276	0.583212
230122_AT	MYELOID/LYMPHOID OR MIXED-LINEAGE LEUKEMIA (TRITHORAX HOMOLOG, DROSOPHILA); TRANSLOCATED TO, 10	MLLT10	0.58364
201729_S_AT	KIAA0100	KIAA0100	0.583825
1564444_AT	SOLUTE CARRIER FAMILY 24 (SODIUM/POTASSIUM/CALCIUM EXCHANGER), MEMBER 3	SLC24A3	0.583916
227450_AT	CHROMOSOME 12 OPEN READING FRAME 46	ERP27	0.584173
219870_AT	ACTIVATING TRANSCRIPTION FACTOR 7 INTERACTING PROTEIN 2	ATF7IP2	0.5843
230763_AT	HYPOTHETICAL PROTEIN BC014608	SPATA17	0.585239
219384_S_AT	ADENOSINE DEAMINASE, TRNA-SPECIFIC 1	ADAT1	0.585561
229257_AT	KIAA1856 PROTEIN	KIAA1856	0.585586
208003_S_AT	NUCLEAR FACTOR OF ACTIVATED T-CELLS 5, TONICITY-RESPONSIVE	NFAT5	0.585884
212106_AT	UBX DOMAIN CONTAINING 8	UBXD8	0.585942
242456_AT	MRE11 MEIOTIC RECOMBINATION 11 HOMOLOG A (S. CEREVISIAE)	MRE11A	0.586749
222006_AT	FIBROBLAST GROWTH FACTOR RECEPTOR 3 (ACHONDROPLASIA, THANATOPHORIC DWARFISM)	FGFR3	0.586851
232337_AT	UDP-GLCNAC:BETAGAL BETA-1,3-N-ACETYLGLUCOSAMINYLTRANSFERASE 7	B3GNT7	0.587039
235608_AT	CEROID-LIPOFUSCINOSIS, NEURONAL 5	CLN5	0.587198
216945_X_AT	PAS DOMAIN CONTAINING SERINE/THREONINE KINASE	PASK	0.587515
204505_S_AT	ERYTHROCYTE MEMBRANE PROTEIN BAND 4.9 (DEMATIN)	EPB49	0.587547
1559067_A_AT	HYPOTHETICAL PROTEIN LOC158402	LOC158402	0.588344
233014_AT	WD REPEAT DOMAIN 37	WDR37	0.588858
220315_AT	POLY (ADP-RIBOSE) POLYMERASE FAMILY, MEMBER 11	PARP11	0.589245
205362_S_AT	PREFOLDIN SUBUNIT 4	PFDN4	0.589356
211028_S_AT	KETOHEXOKINASE (FRUCTOKINASE)	KHK	0.589882
232543_X_AT	RHO GTPASE ACTIVATING PROTEIN 9	ARHGAP9	0.589913
202694_AT	SERINE/THREONINE KINASE 17A (APOPTOSIS-INDUCING)	STK17A	0.590449
235756_AT	STERILE ALPHA MOTIF DOMAIN CONTAINING 4A	SAMD4A	0.590488
236401_AT	GTPASE, IMAP FAMILY MEMBER 1	GIMAP1	0.590995
232336_AT	ZINC FINGER, SWIM-TYPE CONTAINING 5	ZSWIM5	0.590997
1558053_S_AT	TRANSMEMBRANE EMP24 PROTEIN TRANSPORT DOMAIN CONTAINING 4	TMED4	0.591069
233405_AT	FIP1 LIKE 1 (S. CEREVISIAE)	FIP1L1	0.591093
228436_AT	POTASSIUM VOLTAGE-GATED CHANNEL, SHAW-RELATED SUBFAMILY, MEMBER 4	KCNC4	0.591264
215633_X_AT	LEUKOCYTE-SPECIFIC TRANSCRIPT 1	LST1	0.591923
225794_S_AT	HYPOTHETICAL GENE SUPPORTED BY AL449243	C22ORF32	0.592582
205090_S_AT	N-ACETYLGLUCOSAMINE-1-PHOSPHODIESTER ALPHA-N-ACETYLGLUCOSAMINIDASE	NAGPA	0.592726
227937_AT	HYPOTHETICAL PROTEIN LOC339344	LOC339344	0.592922
242064_AT	SIDEKICK HOMOLOG 2 (CHICKEN)	SDK2	0.592953
216347_S_AT	PROTEIN PHOSPHATASE 1, REGULATORY (INHIBITOR) SUBUNIT 13B	PPP1R13B	0.593183
224925_AT	PHOSPHATIDYLINOSITOL 3,4,5-TRISPHOSPHATE-DEPENDENT RAC EXCHANGER 1	PREX1	0.593195
244660_AT	ELAV (EMBRYONIC LETHAL, ABNORMAL VISION, DROSOPHILA)-LIKE 1 (HU ANTIGEN R)	ELAVL1	0.593635
235590_AT	CHROMOSOME 10 OPEN READING FRAME 6	C10ORF6	0.593652
229362_AT	HYPOTHETICAL PROTEIN FLJ32312	CCDC139	0.594409
242398_X_AT	ATP SYNTHASE, H+ TRANSPORTING, MITOCHONDRIAL F0 COMPLEX, SUBUNIT B1	ATP5F1	0.594957
220740_S_AT	SOLUTE CARRIER FAMILY 12 (POTASSIUM/CHLORIDE TRANSPORTERS), MEMBER 6	SLC12A6	0.595032
228905_AT	PERICENTRIOLAR MATERIAL 1	PCM1	0.595298
224163_S_AT	DNA METHYLTRANSFERASE 1 ASSOCIATED PROTEIN 1	DMAP1	0.595597
227812_AT	TUMOR NECROSIS FACTOR RECEPTOR SUPERFAMILY, MEMBER 19	TNFRSF19	0.595822
201189_S_AT	INOSITOL 1,4,5-TRIPHOSPHATE RECEPTOR, TYPE 3	ITPR3	0.595833
233778_AT	DELETED IN A MOUSE MODEL OF PRIMARY CILIARY DYSKINESIA	RP11-529I10.4	0.596469
229362_AT	SIMILAR TO RIBOSOMAL PROTEIN S12	LOC344423	0.596587
235003_AT	U2AF HOMOLOGY MOTIF (UHM) KINASE 1	UHMK1	0.596893
211801_X_AT	MITOFUSIN 1	MFN1	0.597038
230988_AT	ADDUCIN 2 (BETA)	ADD2	0.597089
226603_AT	STERILE ALPHA MOTIF DOMAIN CONTAINING 9-LIKE	SAMD9L	0.597127
1569283_AT	SIMILAR TO ZINC FINGER PROTEIN 10	HCG_1646157	0.597474
224826_AT	HYPOTHETICAL PROTEIN KIAA1434	RPS18P1	0.597654
233005_AT	CHROMOSOME 1 OPEN READING FRAME 181	C1ORF181	0.597815
1558740_S_AT	DUAL SPECIFICITY PHOSPHATASE 16	DUSP16	0.598657
229101_AT	HYPOTHETICAL PROTEIN LOC150166	LOC150166	0.599894
204153_S_AT	MANIC FRINGE HOMOLOG (DROSOPHILA)	MFNG	0.6
1555007_S_AT	WD REPEAT DOMAIN 66	WDR66	0.600337
235165_AT	PAR-6 PARTITIONING DEFECTIVE 6 HOMOLOG BETA (C. ELEGANS)	PARD6B	0.600551
223792_AT	ZINC FINGER PROTEIN 2	ZNF2	0.600956
206175_X_AT	ZINC FINGER PROTEIN 222	ZNF222	0.601158
211502_S_AT	PFTAIRE PROTEIN KINASE 1	PFTK1	0.60125
1560153_AT	KIAA1500 PROTEIN	FRAS1	0.601996
205130_AT	RENAL TUMOR ANTIGEN	RAGE	0.60218
228752_AT	CHROMOSOME X OPEN READING FRAME 10	CXORF10	0.602629
225042_S_AT	CHROMOSOME 12 OPEN READING FRAME 22	FAM130A1	0.602769
205376_AT	INOSITOL POLYPHOSPHATE-4-PHOSPHATASE, TYPE II, 105KDA	INPP4B	0.602981
238575_AT	OSBP-RELATED PROTEIN 6	OSBPL6	0.602985
208622_S_AT	VILLIN 2 (EZRIN)	EZR	0.603073
206669_AT	GLUTAMATE DECARBOXYLASE 1 (BRAIN, 67KDA)	GAD1	0.603206
244627_AT	CYTOCHROME B, ASCORBATE DEPENDENT 3	CYBASC3	0.603426
236125_AT	HYPOTHETICAL PROTEIN DKFZP586I1420	DKFZP586I1420	0.604011
238995_AT	SULFOTRANSFERASE FAMILY, CYTOSOLIC, 1A, PHENOL-PREFERRING, MEMBER 1	SULT1A1	0.604124
210589_S_AT	GLUCOSIDASE, BETA; ACID (INCLUDES GLUCOSYLCERAMIDASE)	GBA	0.604341
206502_S_AT	INSULINOMA-ASSOCIATED 1	INSM1	0.604569
222344_AT	CHROMOSOME 5 OPEN READING FRAME 13	C5ORF13	0.6046
214729_AT	TWIST NEIGHBOR	TWISTNB	0.604757
221869_AT	KIAA1196 PROTEIN	ZNF512B	0.605336
238402_S_AT	HYPOTHETICAL PROTEIN FLJ35220	FLJ35220	0.605837
244732_AT	CYTOCHROME P450, FAMILY 20, SUBFAMILY A, POLYPEPTIDE 1	CYP20A1	0.605937
229793_AT	APOBEC-1 COMPLEMENTATION FACTOR	A1CF	0.60602
218436_AT	SIL1 HOMOLOG, ENDOPLASMIC RETICULUM CHAPERONE (S. CEREVISIAE)	SIL1	0.606387
236723_AT	HETEROGENEOUS NUCLEAR RIBONUCLEOPROTEIN U (SCAFFOLD ATTACHMENT FACTOR A)	HNRNPU	0.606756
238903_AT	HYPOTHETICAL PROTEIN LOC137886	LOC137886	0.606855
209200_AT	MADS BOX TRANSCRIPTION ENHANCER FACTOR 2, POLYPEPTIDE C (MYOCYTE ENHANCER FACTOR 2C)	MEF2C	0.606899
206366_X_AT	CHEMOKINE (C MOTIF) LIGAND 2	XCL2	0.607525
210098_S_AT	NUCLEOLAR PROTEIN 7, 27KDA	NOL7	0.608022
218019_S_AT	PYRIDOXAL (PYRIDOXINE, VITAMIN B6) KINASE	PDXK	0.608088
204947_AT	E2F TRANSCRIPTION FACTOR 1	E2F1	0.608966
226303_AT	PHOSPHOGLUCOMUTASE 5	PGM5	0.608971
222704_AT	POLYMERASE (RNA) I POLYPEPTIDE A, 194KDA	POLR1A	0.609338
241904_AT	LIPASE, HORMONE-SENSITIVE	LIPE	0.609368
244700_AT	SEC61 BETA SUBUNIT	SEC61B	0.609428
235688_S_AT	TNF RECEPTOR-ASSOCIATED FACTOR 4	TRAF4	0.609539
220937_S_AT	ST6 (ALPHA-N-ACETYL-NEURAMINYL-2,3-BETA-GALACTOSYL-1,3)-N-ACETYLGALACTOSAMINIDE ALPHA-2,6-SIALYLTRANSFERASE 4	ST6GALNAC4	0.609797
228434_AT	BUTYROPHILIN-LIKE 9	BTNL9	0.610253
32042_AT	CYTOSOLIC OVARIAN CARCINOMA ANTIGEN 1	ENOX2	0.610352
226692_AT	SMALL EDRK-RICH FACTOR 2	SERF2	0.610429
230434_AT	PHOSPHATASE, ORPHAN 2	PHOSPHO2	0.6106
210683_AT	NEURTURIN	NRTN	0.610667
236275_AT	KIAA1862 PROTEIN	KRBA1	0.610797
201538_S_AT	DUAL SPECIFICITY PHOSPHATASE 3 (VACCINIA VIRUS PHOSPHATASE VH1-RELATED)	DUSP3	0.610927
1558517_S_AT	LEUCINE RICH REPEAT CONTAINING 8 FAMILY, MEMBER C	LRRC8C	0.611323
223715_AT	BR SERINE/THREONINE KINASE 2	BRSK2	0.611424
211352_S_AT	NUCLEAR RECEPTOR COACTIVATOR 3	NCOA3	0.61171
225843_AT	ZINC FINGER, FYVE DOMAIN CONTAINING 19	ZFYVE19	0.611974
221708_S_AT	HYPOTHETICAL PROTEIN FLJ10043	UNC45A	0.612549
224961_AT	SCY1-LIKE 2 (S. CEREVISIAE)	SCYL2	0.612616
240983_S_AT	CYSTEINYL-TRNA SYNTHETASE	CARS	0.612845
216417_X_AT	HOMEOBOX B9	HOXB9	0.613215
228724_AT	TUBULIN TYROSINE LIGASE-LIKE FAMILY, MEMBER 7	TTLL7	0.613229
59644_AT	BMP2 INDUCIBLE KINASE	BMP2K	0.613316
203644_S_AT	MON1 HOMOLOG B (YEAST)	MON1B	0.613767
204329_S_AT	ZINC FINGER PROTEIN 202	ZNF202	0.614141
205774_AT	COAGULATION FACTOR XII (HAGEMAN FACTOR)	F12	0.614264
203285_S_AT	HEPARAN SULFATE 2-O-SULFOTRANSFERASE 1	HS2ST1	0.614419
203006_AT	INOSITOL POLYPHOSPHATE-5-PHOSPHATASE, 40KDA	INPP5A	0.614819
241763_S_AT	F-BOX PROTEIN 32	FBXO32	0.616071
231917_AT	G ELONGATION FACTOR, MITOCHONDRIAL 2	GFM2	0.616358
229198_AT	UBIQUITIN SPECIFIC PEPTIDASE 35	USP35	0.616594
35179_AT	BETA-1,3-GLUCURONYLTRANSFERASE 3 (GLUCURONOSYLTRANSFERASE I)	B3GAT3	0.616806
218933_AT	SPERMATOGENESIS ASSOCIATED 5-LIKE 1	SPATA5L1	0.617115
228697_AT	HISTIDINE TRIAD NUCLEOTIDE BINDING PROTEIN 3	HINT3	0.617571
201282_AT	OXOGLUTARATE (ALPHA-KETOGLUTARATE) DEHYDROGENASE (LIPOAMIDE)	OGDH	0.617729
229954_AT	CHOLINE DEHYDROGENASE	CHDH	0.617949
1555500_S_AT	SLC2A4 REGULATOR	SLC2A4RG	0.618027
219111_S_AT	DEAD (ASP-GLU-ALA-ASP) BOX POLYPEPTIDE 54	DDX54	0.618114
1570249_X_AT	GUANINE NUCLEOTIDE BINDING PROTEIN (G PROTEIN), BETA POLYPEPTIDE 1	GNB1	0.618194
238126_AT	ROUND SPERMATID BASIC PROTEIN 1-LIKE	RSBN1L	0.618434
218760_AT	COENZYME Q6 HOMOLOG, MONOOXYGENASE (YEAST)	COQ6	0.618502
224988_AT	CHROMOSOME 6 OPEN READING FRAME 89	C6ORF89	0.618615
227132_AT	ZINC FINGER PROTEIN 706	ZNF706	0.618861
218870_AT	RHO GTPASE ACTIVATING PROTEIN 15	ARHGAP15	0.618998
229019_AT	ZINC FINGER PROTEIN 533	ZNF385B	0.619094
227968_AT	PARKINSON DISEASE 7 DOMAIN CONTAINING 1	PDDC1	0.619152
239788_AT	SMU-1 SUPPRESSOR OF MEC-8 AND UNC-52 HOMOLOG (C. ELEGANS)	SMU1	0.619293
226548_AT	SH3-BINDING DOMAIN KINASE 1	SBK1	0.619742
211658_AT	PEROXIREDOXIN 2	PRDX2	0.619771
212188_AT	POTASSIUM CHANNEL TETRAMERISATION DOMAIN CONTAINING 12	KCTD12	0.620058
205621_AT	ALKB, ALKYLATION REPAIR HOMOLOG 1 (E. COLI)	ALKBH1	0.620227
226261_AT	ZINC AND RING FINGER 2	ZNRF2	0.620913
212707_S_AT	RAS P21 PROTEIN ACTIVATOR 4	RASA4	0.621166
235258_AT	DCP2 DECAPPING ENZYME HOMOLOG (S. CEREVISIAE)	DCP2	0.621302
1552306_AT	ASPARAGINE-LINKED GLYCOSYLATION 10 HOMOLOG (YEAST, ALPHA-1,2-GLUCOSYLTRANSFERASE)	ALG10	0.621758
212156_AT	VACUOLAR PROTEIN SORTING 39 (YEAST)	VPS39	0.621762
210276_S_AT	TRIO AND F-ACTIN BINDING PROTEIN	TRIOBP	0.622002
238601_AT	PHOSPHORYLASE KINASE, BETA	PHKB	0.622335
222520_S_AT	INTRAFLAGELLAR TRANSPORT 57 HOMOLOG (CHLAMYDOMONAS)	IFT57	0.622801
218353_AT	REGULATOR OF G-PROTEIN SIGNALLING 5	RGS5	0.62301
229678_AT	MALE-ENHANCED ANTIGEN 1	MEA1	0.623486
240830_AT	MYOSIN VB	MYO5B	0.623717
217995_AT	SULFIDE QUINONE REDUCTASE-LIKE (YEAST)	SQRDL	0.623718
205115_S_AT	RNA BINDING MOTIF PROTEIN 19	RBM19	0.624102
202747_S_AT	INTEGRAL MEMBRANE PROTEIN 2A	ITM2A	0.624231
201276_AT	RAB5B, MEMBER RAS ONCOGENE FAMILY	RAB5B	0.624285
242750_AT	METHYLMALONIC ACIDURIA (COBALAMIN DEFICIENCY) CBLA TYPE	MMAA	0.624341
1553221_AT	ZINC FINGER PROTEIN 583	ZNF583	0.624352
219760_AT	LIN-7 HOMOLOG B (C. ELEGANS)	LIN7B	0.624392
227056_AT	KIAA0141	KIAA0141	0.624498
232563_AT	ZINC FINGER PROTEIN 684	ZNF684	0.624672
203617_X_AT	ELK1, MEMBER OF ETS ONCOGENE FAMILY	ELK1	0.624829
212567_S_AT	MICROTUBULE-ASSOCIATED PROTEIN 4	MAP4	0.62502
227643_AT	BRAIN-SPECIFIC PROTEIN P25 ALPHA	TPPP	0.625143
225696_AT	COP9 CONSTITUTIVE PHOTOMORPHOGENIC HOMOLOG SUBUNIT 7B (ARABIDOPSIS)	COPS7B	0.625245
206761_AT	CD96 ANTIGEN	CD96	0.625581
204276_AT	THYMIDINE KINASE 2, MITOCHONDRIAL	TK2	0.625678
219104_AT	RING FINGER PROTEIN 141	RNF141	0.626009
230150_AT	B-CELL RECEPTOR-ASSOCIATED PROTEIN 29	BCAP29	0.626597
212811_X_AT	SOLUTE CARRIER FAMILY 1 (GLUTAMATE/NEUTRAL AMINO ACID TRANSPORTER), MEMBER 4	SLC1A4	0.627017
212079_S_AT	MYELOID/LYMPHOID OR MIXED-LINEAGE LEUKEMIA (TRITHORAX HOMOLOG, DROSOPHILA)	MLL	0.627684
204950_AT	CASPASE RECRUITMENT DOMAIN FAMILY, MEMBER 8	CARD8	0.62794
220174_AT	LEUCINE RICH REPEAT CONTAINING 8 FAMILY, MEMBER E	LRRC8E	0.628164
210365_AT	RUNT-RELATED TRANSCRIPTION FACTOR 1 (ACUTE MYELOID LEUKEMIA 1; AML1 ONCOGENE)	RUNX1	0.62835
227900_AT	CAS-BR-M (MURINE) ECOTROPIC RETROVIRAL TRANSFORMING SEQUENCE B	CBLB	0.628824
243234_AT	T-BOX 3 (ULNAR MAMMARY SYNDROME)	TBX3	0.629057
221031_S_AT	APOLIPOPROTEIN L DOMAIN CONTAINING 1	APOLD1	0.629089
236341_AT	CYTOTOXIC T-LYMPHOCYTE-ASSOCIATED PROTEIN 4	CTLA4	0.629123
228605_AT	UBX DOMAIN CONTAINING 4	UBXD4	0.629223
224846_AT	SH3KBP1 BINDING PROTEIN 1	SHKBP1	0.629496
210631_AT	NEUROFIBROMIN 1 (NEUROFIBROMATOSIS, VON RECKLINGHAUSEN DISEASE, WATSON DISEASE)	NF1	0.629647
228510_AT	CHROMOSOME 6 OPEN READING FRAME 134	C6ORF134	0.629668
207625_S_AT	CORE-BINDING FACTOR, RUNT DOMAIN, ALPHA SUBUNIT 2; TRANSLOCATED TO, 2	CBFA2T2	0.630016
244605_AT	EPH RECEPTOR A4	EPHA4	0.630119
214004_S_AT	VESTIGIAL LIKE 4 (DROSOPHILA)	VGLL4	0.630685
203879_AT	PHOSPHOINOSITIDE-3-KINASE, CATALYTIC, DELTA POLYPEPTIDE	PIK3CD	0.630695
1559716_AT	CHROMOSOME 18 OPEN READING FRAME 37	C18ORF37	0.630734
225548_AT	SHROOM	SHROOM3	0.630735
1569973_AT	SIMILAR TO CELL DIVISION CYCLE 10 HOMOLOG	2013-09-01	0.63119
219352_AT	HECT DOMAIN AND RLD 6	HERC6	0.631849
215903_S_AT	MICROTUBULE ASSOCIATED SERINE/THREONINE KINASE 2	MAST2	0.632009
202334_S_AT	UBIQUITIN-CONJUGATING ENZYME E2B (RAD6 HOMOLOG)	UBE2B	0.632132
1557021_S_AT	NUCLEOPORIN 107KDA	NUP107	0.6322
215945_S_AT	TRIPARTITE MOTIF-CONTAINING 2	TRIM2	0.632202
227581_AT	DKFZP434B0335 PROTEIN	DKFZP434B0335	0.632213
225041_AT	M-PHASE PHOSPHOPROTEIN, MPP8	MPHOSPH8	0.632843
209204_AT	LIM DOMAIN ONLY 4	LMO4	0.633151
212497_AT	CHROMOSOME 14 OPEN READING FRAME 32	C14ORF32	0.633318
228059_X_AT	MITOCHONDRIAL RIBOSOMAL PROTEIN S22	MRPS22	0.633699
206921_AT	GLE1 RNA EXPORT MEDIATOR-LIKE (YEAST)	GLE1	0.634018
236208_AT	MOLYBDENUM COFACTOR SYNTHESIS 2	MOCS2	0.634164
219342_AT	PUTATIVE PROTEIN PRODUCT OF NBLA04196	CASD1	0.634433
206288_AT	PROTEIN GERANYLGERANYLTRANSFERASE TYPE I, BETA SUBUNIT	PGGT1B	0.634653
227572_AT	UBIQUITIN SPECIFIC PEPTIDASE 30	USP30	0.634906
212691_AT	NUCLEOPORIN 188KDA	NUP188	0.634962
222909_S_AT	SILENCER OF DEATH DOMAINS	BAG4	0.634979
226620_X_AT	DAZ ASSOCIATED PROTEIN 1	DAZAP1	0.635072
205759_S_AT	SULFOTRANSFERASE FAMILY, CYTOSOLIC, 2B, MEMBER 1	SULT2B1	0.635178
215054_AT	ERYTHROPOIETIN RECEPTOR	EPOR	0.635209
233943_X_AT	PLECKSTRIN HOMOLOGY DOMAIN CONTAINING, FAMILY A (PHOSPHOINOSITIDE BINDING SPECIFIC) MEMBER 8	PLEKHA8	0.635378
219117_S_AT	FK506 BINDING PROTEIN 11, 19 KDA	FKBP11	0.635456
214331_AT	TS TRANSLATION ELONGATION FACTOR, MITOCHONDRIAL	TSFM	0.635976
1552315_AT	GTPASE, IMAP FAMILY MEMBER 1	GIMAP1	0.636024
226647_AT	TRANSMEMBRANE PROTEIN 25	TMEM25	0.636175
228388_AT	NUCLEAR FACTOR OF KAPPA LIGHT POLYPEPTIDE GENE ENHANCER IN B-CELLS INHIBITOR, BETA	NFKBIB	0.636179
233565_S_AT	SYNDECAN BINDING PROTEIN (SYNTENIN) 2	SDCBP2	0.636196
215222_X_AT	MICROTUBULE-ACTIN CROSSLINKING FACTOR 1	MACF1	0.636538
206636_AT	RAS P21 PROTEIN ACTIVATOR 2	RASA2	0.636594
235288_AT	KIAA1276 PROTEIN	KIAA1276	0.636728
229819_AT	ALPHA-1-B GLYCOPROTEIN	A1BG	0.636914
204832_S_AT	BONE MORPHOGENETIC PROTEIN RECEPTOR, TYPE IA	BMPR1A	0.637024
225562_AT	RAS P21 PROTEIN ACTIVATOR 3	RASA3	0.637101
206401_S_AT	MICROTUBULE-ASSOCIATED PROTEIN TAU	MAPT	0.637697
238647_AT	CHROMOSOME 14 OPEN READING FRAME 28	C14ORF28	0.638162
205893_AT	NEUROLIGIN 1	NLGN1	0.638389
1552272_A_AT	HYPOTHETICAL PROTEIN MGC24975	MGC24975	0.638529
220145_AT	ASTER-ASSOCIATED PROTEIN	MAP9	0.638541
202440_S_AT	SUPPRESSION OF TUMORIGENICITY 5	ST5	0.63869
232097_AT	CHROMOSOME 14 OPEN READING FRAME 92	TOX4	0.638917
219661_AT	RAN BINDING PROTEIN 17	RANBP17	0.638966
224632_AT	G PATCH DOMAIN CONTAINING 4	GPATCH4	0.639134
210651_S_AT	EPH RECEPTOR B2	EPHB2	0.639175
213295_AT	CYLINDROMATOSIS (TURBAN TUMOR SYNDROME)	CYLD	0.639503
217344_AT	FARNESYL DIPHOSPHATE SYNTHASE (FARNESYL PYROPHOSPHATE SYNTHETASE, DIMETHYLALLYLTRANSTRANSFERASE, GERANYLTRANSTRANSFERASE)	FDPS	0.639519
227552_AT	SEPTIN 1	2001-09-01	0.639562
1554364_AT	PROTEIN PHOSPHATASE 2, REGULATORY SUBUNIT B (B56), GAMMA ISOFORM	PPP2R5C	0.640371
204529_S_AT	THYMUS HIGH MOBILITY GROUP BOX PROTEIN TOX	TOX	0.640595
1558217_AT	LIKLEY ORTHOLOG OF MOUSE SCHLAFEN 10	SLFN13	0.640709
203573_S_AT	RAB GERANYLGERANYLTRANSFERASE, ALPHA SUBUNIT	RABGGTA	0.640891
201341_AT	ECTODERMAL-NEURAL CORTEX (WITH BTB-LIKE DOMAIN)	ENC1	0.640892
201810_S_AT	SH3-DOMAIN BINDING PROTEIN 5 (BTK-ASSOCIATED)	SH3BP5	0.640985
222615_S_AT	PRKR INTERACTING PROTEIN 1 (IL11 INDUCIBLE)	PRKRIP1	0.641159
228594_AT	HYPOTHETICAL PROTEIN FLJ30596	C5ORF33	0.641348
205887_X_AT	MUTS HOMOLOG 3 (E. COLI)	MSH3	0.641682
208779_X_AT	DISCOIDIN DOMAIN RECEPTOR FAMILY, MEMBER 1	DDR1	0.641866
229929_AT	SPLA/RYANODINE RECEPTOR DOMAIN AND SOCS BOX CONTAINING 4	SPSB4	0.641947
212583_AT	AQUARIUS HOMOLOG (MOUSE)	AQR	0.642023
208900_S_AT	TOPOISOMERASE (DNA) I	TOP1	0.642051
222193_AT	HYPOTHETICAL PROTEIN FLJ21820	C2ORF43	0.642457
204432_AT	SRY (SEX DETERMINING REGION Y)-BOX 12	SOX12	0.642528
221843_S_AT	KIAA1609 PROTEIN	KIAA1609	0.642631
205253_AT	PRE-B-CELL LEUKEMIA TRANSCRIPTION FACTOR 1	PBX1	0.642953
1559293_X_AT	CHROMOSOME 9 OPEN READING FRAME 14	C9ORF14	0.643617
1555474_AT	TUBULIN TYROSINE LIGASE-LIKE FAMILY, MEMBER 3	TTLL3	0.643733
204698_AT	INTERFERON STIMULATED EXONUCLEASE GENE 20KDA	ISG20	0.644039
204129_AT	B-CELL CLL/LYMPHOMA 9	BCL9	0.644188
203503_S_AT	PEROXISOMAL BIOGENESIS FACTOR 14	PEX14	0.644386
1552318_AT	GTPASE, IMAP FAMILY MEMBER 1	GIMAP1	0.644444
205928_AT	ZINC FINGER PROTEIN 443	ZNF443	0.644884
242685_AT	GTP-BINDING PROTEIN 8 (PUTATIVE)	GTPBP8	0.645148
236918_S_AT	LEUCINE RICH REPEAT CONTAINING 34	LRRC34	0.64578
217608_AT	P18SRP PROTEIN	SFRS12IP1	0.645983
225437_S_AT	CHROMOSOME 7 OPEN READING FRAME 27	C7ORF27	0.646462
223991_S_AT	UDP-N-ACETYL-ALPHA-D-GALACTOSAMINE:POLYPEPTIDE N-ACETYLGALACTOSAMINYLTRANSFERASE 2 (GALNAC-T2)	GALNT2	0.646795
226955_AT	HYPOTHETICAL PROTEIN FLJ36748	AFAP1L1	0.646825
229144_AT	KAZRIN	RP1-21O18.1	0.64691
202667_S_AT	SOLUTE CARRIER FAMILY 39 (ZINC TRANSPORTER), MEMBER 7	SLC39A7	0.647349
228392_AT	ZINC FINGER PROTEIN ZNF140-LIKE PROTEIN	ZNF302	0.647394
244758_AT	ZINC FINGER PROTEIN 452	ZNF452	0.647623
205638_AT	BRAIN-SPECIFIC ANGIOGENESIS INHIBITOR 3	BAI3	0.647689
227180_AT	ELOVL FAMILY MEMBER 7, ELONGATION OF LONG CHAIN FATTY ACIDS (YEAST)	ELOVL7	0.648134
225145_AT	NUCLEAR RECEPTOR COACTIVATOR 5	NCOA5	0.648185
219758_AT	HYPOTHETICAL PROTEIN FLJ12571	TTC26	0.648357
221548_S_AT	INTEGRIN-LINKED KINASE-ASSOCIATED SERINE/THREONINE PHOSPHATASE 2C	ILKAP	0.648595
1554947_AT	ACETYL-COENZYME A ACETYLTRANSFERASE 1 (ACETOACETYL COENZYME A THIOLASE)	ACAT1	0.648629
233852_AT	POLYMERASE (DNA DIRECTED), ETA	POLH	0.648932
223825_AT	KIAA1432	KIAA1432	0.6495
222024_S_AT	LYMPHOID BLAST CRISIS ONCOGENE	AKAP13	0.649509
213274_S_AT	CATHEPSIN B	CTSB	0.649511
230369_AT	G PROTEIN-COUPLED RECEPTOR 161	GPR161	0.649688
212173_AT	ADENYLATE KINASE 2	AK2	0.650321
238468_AT	TRINUCLEOTIDE REPEAT CONTAINING 6B	TNRC6B	0.650622
219080_S_AT	CTP SYNTHASE II	CTPS2	0.650923
201087_AT	PAXILLIN	PXN	0.650946
203791_AT	DMX-LIKE 1	DMXL1	0.651072
205446_S_AT	ACTIVATING TRANSCRIPTION FACTOR 2	ATF2	0.651097
227981_AT	CYTOCHROME B-561 DOMAIN CONTAINING 1	CYB561D1	0.651295
205515_AT	PROTEASE, SERINE, 12 (NEUROTRYPSIN, MOTOPSIN)	PRSS12	0.651347
217457_S_AT	RAP1, GTP-GDP DISSOCIATION STIMULATOR 1	RAP1GDS1	0.651413
241498_AT	HYPOTHETICAL PROTEIN FLJ32675	C11ORF77	0.651506
1553244_AT	FANCONI ANEMIA, COMPLEMENTATION GROUP B	FANCB	0.651623
228286_AT	HYPOTHETICAL PROTEIN FLJ40869	GEN1	0.651739
223594_AT	TRANSMEMBRANE PROTEIN 117	TMEM117	0.652085
39549_AT	NEURONAL PAS DOMAIN PROTEIN 2	NPAS2	0.652324
202083_S_AT	SEC14-LIKE 1 (S. CEREVISIAE)	SEC14L1	0.652962
238650_X_AT	CHROMOSOME 14 OPEN READING FRAME 150	WDR89	0.653206
226913_S_AT	SRY (SEX DETERMINING REGION Y)-BOX 8	SOX8	0.653265
242562_AT	ZINC FINGER, CSL-TYPE CONTAINING 3	DPH4	0.653356
212354_AT	SULFATASE 1	SULF1	0.653377
235424_AT	CHROMOSOME 9 OPEN READING FRAME 42	FAM122A	0.653743
205271_S_AT	CELL CYCLE RELATED KINASE	CCRK	0.653837
224048_AT	UBIQUITIN SPECIFIC PEPTIDASE 44	USP44	0.654595
242870_AT	FAMILY WITH SEQUENCE SIMILARITY 80, MEMBER B	FAM80B	0.655101
215519_X_AT	RUN AND TBC1 DOMAIN CONTAINING 3	SGSM3	0.655233
202780_AT	3-OXOACID COA TRANSFERASE 1	OXCT1	0.655474
231534_AT	CELL DIVISION CYCLE 2, G1 TO S AND G2 TO M	CDC2	0.655652
201843_S_AT	EGF-CONTAINING FIBULIN-LIKE EXTRACELLULAR MATRIX PROTEIN 1	EFEMP1	0.655696
212323_S_AT	KIAA0453 PROTEIN	VPS13D	0.655795
213850_S_AT	SPLICING FACTOR, ARGININE/SERINE-RICH 2, INTERACTING PROTEIN	SFRS2IP	0.655937
240576_AT	ZINC FINGER PROTEIN 286	ZNF286A	0.656026
226204_AT	HYPOTHETICAL PROTEIN FLJ21125	C22ORF29	0.656851
215985_AT	HLA COMPLEX GROUP 8	HCG8	0.65686
226745_AT	CYTOCHROME P450, FAMILY 4, SUBFAMILY V, POLYPEPTIDE 2	CYP4V2	0.65697
241933_AT	GLUTAMINYL-TRNA SYNTHASE (GLUTAMINE-HYDROLYZING)-LIKE 1	QRSL1	0.657111
232019_AT	ZINC FINGER PROTEIN 694	ZKSCAN2	0.657168
219433_AT	BCL6 CO-REPRESSOR	BCOR	0.65718
243305_AT	KELCH DOMAIN CONTAINING 5	KLHDC5	0.657213
207788_S_AT	SORBIN AND SH3 DOMAIN CONTAINING 3	SORBS3	0.657307
209416_S_AT	HOMOLOG OF YEAST CDH1/HCT1	FZR1	0.657727
202663_AT	WISKOTT-ALDRICH SYNDROME PROTEIN INTERACTING PROTEIN	WIPF1	0.6579
205681_AT	BCL2-RELATED PROTEIN A1	BCL2A1	0.657914
224624_AT	LEUCINE RICH REPEAT CONTAINING 8 FAMILY, MEMBER A	LRRC8A	0.657955
212025_S_AT	FLIGHTLESS I HOMOLOG (DROSOPHILA)	FLII	0.658087
227972_AT	TORSIN FAMILY 2, MEMBER A	TOR2A	0.6581
235300_X_AT	RING FINGER AND CHY ZINC FINGER DOMAIN CONTAINING 1	RCHY1	0.658203
209172_S_AT	CENTROMERE PROTEIN F, 350/400KA (MITOSIN)	CENPF	0.658284
222118_AT	CHROMOSOME 16 OPEN READING FRAME 60	CENPN	0.658312
219015_S_AT	GLYCOSYLTRANSFERASE 28 DOMAIN CONTAINING 1	ALG13	0.658409
235572_AT	SPINDLE POLE BODY COMPONENT 24 HOMOLOG (S. CEREVISIAE)	SPC24	0.658546
232591_S_AT	TRANSMEMBRANE PROTEIN 30A	TMEM30A	0.658894
205333_S_AT	RCE1 HOMOLOG, PRENYL PROTEIN PEPTIDASE (S. CEREVISIAE)	RCE1	0.659068
214790_AT	SUMO1/SENTRIN SPECIFIC PEPTIDASE 6	SENP6	0.659451
209737_AT	MEMBRANE ASSOCIATED GUANYLATE KINASE, WW AND PDZ DOMAIN CONTAINING 2	MAGI2	0.659574
219913_S_AT	CRN, CROOKED NECK-LIKE 1 (DROSOPHILA)	CRNKL1	0.659578
232760_AT	TESTIS EXPRESSED SEQUENCE 15	TEX15	0.659615
242224_AT	G PATCH DOMAIN CONTAINING 2	GPATCH2	0.659711
204074_S_AT	GLYCINE-, GLUTAMATE-, THIENYLCYCLOHEXYLPIPERIDINE-BINDING PROTEIN	KIAA0562	0.659813
202867_S_AT	DNAJ (HSP40) HOMOLOG, SUBFAMILY B, MEMBER 12	DNAJB12	0.659877
1566785_X_AT	N-ETHYLMALEIMIDE-SENSITIVE FACTOR	NSF	0.659922
203186_S_AT	S100 CALCIUM BINDING PROTEIN A4 (CALCIUM PROTEIN, CALVASCULIN, METASTASIN, MURINE PLACENTAL HOMOLOG)	S100A4	0.659923
208762_AT	SMT3 SUPPRESSOR OF MIF TWO 3 HOMOLOG 1 (YEAST)	SUMO1	0.659983
227284_AT	HYPOTHETICAL PROTEIN LOC90321	ZNF766	0.660093
229867_AT	BTB (POZ) DOMAIN CONTAINING 9	BTBD9	0.660101
238453_AT	CHROMOSOME 10 OPEN READING FRAME 13	FGFBP3	0.66037
242153_AT	LA RIBONUCLEOPROTEIN DOMAIN FAMILY, MEMBER 2	LARP2	0.66046
226198_AT	TARGET OF MYB1-LIKE 2 (CHICKEN)	TOM1L2	0.660828
209835_X_AT	CD44 ANTIGEN (INDIAN BLOOD GROUP)	CD44	0.661398
208624_S_AT	EUKARYOTIC TRANSLATION INITIATION FACTOR 4 GAMMA, 1	EIF4G1	0.661405
241434_AT	INTRACISTERNAL A PARTICLE-PROMOTED POLYPEPTIDE	IPP	0.661697
210854_X_AT	SOLUTE CARRIER FAMILY 6 (NEUROTRANSMITTER TRANSPORTER, CREATINE), MEMBER 8	SLC6A8	0.661713
1554016_A_AT	CHROMOSOME 16 OPEN READING FRAME 57	C16ORF57	0.661765
212198_S_AT	TRANSMEMBRANE 9 SUPERFAMILY PROTEIN MEMBER 4	TM9SF4	0.661791
218525_S_AT	HYPOXIA-INDUCIBLE FACTOR 1, ALPHA SUBUNIT INHIBITOR	HIF1AN	0.662064
208740_AT	SIN3A-ASSOCIATED PROTEIN, 18KDA	SAP18	0.662776
233924_S_AT	EXOCYST COMPLEX COMPONENT 6	EXOC6	0.662834
214329_X_AT	TUMOR NECROSIS FACTOR (LIGAND) SUPERFAMILY, MEMBER 10	TNFSF10	0.662955
1556009_AT	PEROXISOME BIOGENESIS FACTOR 13	PEX13	0.663038
219496_AT	CHROMOSOME 2 OPEN READING FRAME 26	ANKRD57	0.663125
205809_S_AT	WISKOTT-ALDRICH SYNDROME-LIKE	WASL	0.663133
223616_AT	ZINC FINGER PROTEIN 649	ZNF649	0.663308
232596_AT	DIAPHANOUS HOMOLOG 3 (DROSOPHILA)	DIAPH3	0.663531
213502_X_AT	8->SIMILAR TO BK246H3.1 (IMMUNOGLOBULIN LAMBDA-LIKE POLYPEPTIDE 1, PRE-B-CELL SPECIFIC)	LOC91316	0.663565
1562378_S_AT	PROMININ 2	PROM2	0.663617
227613_AT	ZINC FINGER PROTEIN 331	ZNF331	0.663667
201733_AT	CHLORIDE CHANNEL 3	CLCN3	0.663782
215766_AT	GLUTATHIONE S-TRANSFERASE A1	GSTA1	0.664276
218284_AT	SMAD, MOTHERS AGAINST DPP HOMOLOG 3 (DROSOPHILA)	SMAD3	0.664503
235747_AT	SOLUTE CARRIER FAMILY 25 (MITOCHONDRIAL CARRIER; GRAVES DISEASE AUTOANTIGEN), MEMBER 16	SLC25A16	0.665027
202884_S_AT	PROTEIN PHOSPHATASE 2 (FORMERLY 2A), REGULATORY SUBUNIT A (PR 65), BETA ISOFORM	PPP2R1B	0.665046
204506_AT	PROTEIN PHOSPHATASE 3 (FORMERLY 2B), REGULATORY SUBUNIT B, 19KDA, ALPHA ISOFORM (CALCINEURIN B, TYPE I)	PPP3R1	0.66516
201182_S_AT	CHROMODOMAIN HELICASE DNA BINDING PROTEIN 4	CHD4	0.665223
238465_AT	HYPOTHETICAL PROTEIN MGC33648	C5ORF35	0.665265
219270_AT	CHAC, CATION TRANSPORT REGULATOR-LIKE 1 (E. COLI)	CHAC1	0.66534
59433_AT	HYPOTHETICAL PROTEIN LOC286434	LOC286434	0.665405
219705_AT	GLUTAMINE AND SERINE RICH 1	QSER1	0.665509
235440_AT	SPT2, SUPPRESSOR OF TY, DOMAIN CONTAINING 1 (S. CEREVISIAE)	SPTY2D1	0.665652
221195_AT	PTD016 PROTEIN	LOC51136	0.66622
228775_AT	TRANSMEMBRANE PROTEIN 111	TMEM111	0.666385
239683_AT	CITRATE LYASE BETA LIKE	CLYBL	0.666387
213705_AT	METHIONINE ADENOSYLTRANSFERASE II, ALPHA	MAT2A	0.666588
228377_AT	KELCH-LIKE 14 (DROSOPHILA)	KLHL14	0.666667
221484_AT	UDP-GAL:BETAGLCNAC BETA 1,4- GALACTOSYLTRANSFERASE, POLYPEPTIDE 5	B4GALT5	0.667087
215966_X_AT	GLYCEROL KINASE	GK	0.667298
220788_S_AT	INTERFERON-STIMULATED TRANSCRIPTION FACTOR 3, GAMMA 48KDA	IRF9	0.667442
1553690_AT	SHUGOSHIN-LIKE 1 (S. POMBE)	SGOL1	0.667622
224631_AT	ZINC FINGER PROTEIN 91 HOMOLOG (MOUSE)	ZFP91	0.667661
225659_AT	HYPOTHETICAL PROTEIN LOC339745	SPOPL	0.667847
238131_AT	POLYHOMEOTIC-LIKE 2 (DROSOPHILA)	PHC2	0.667901
222402_AT	CHROMOSOME 13 OPEN READING FRAME 12	POMP	0.668478
213306_AT	MULTIPLE PDZ DOMAIN PROTEIN	MPDZ	0.668488
210273_AT	BH-PROTOCADHERIN (BRAIN-HEART)	PCDH7	0.668514
213221_S_AT	SNF1-LIKE KINASE 2	SNF1LK2	0.66854
222730_S_AT	ZINC FINGER, DHHC-TYPE CONTAINING 2	ZDHHC2	0.668764
224130_S_AT	STEROID RECEPTOR RNA ACTIVATOR 1	SRA1	0.668808
204804_AT	TRIPARTITE MOTIF-CONTAINING 21	TRIM21	0.66915
238457_AT	DIACYLGLYCEROL KINASE, EPSILON 64KDA	DGKE	0.669379
243908_AT	ZINC FINGER PROTEIN 638	ZNF638	0.669532
212293_AT	KIAA0630 PROTEIN	HIPK1	0.669743
