# Supplementary material for: Genome wide analysis of human genes transcriptionally and post-transcriptionally regulated by the HTLV-I protein p30
Source: BMC Genomics. 2009 Jul 14;10:311. doi: 10.1186/1471-2164-10-311 (PMC2723137; doi:10.1186/1471-2164-10-311)
Supplement: Additional file 2 — Supplemental Table 2. Genes upregulated >1.5 Fold in Total RNA in the presence of p30. [file 1471-2164-10-311-S2.xls]

## Sheet: Sheet1
	Genes upregulated >1.5 Fold in Total RNA in the presence of p30
Probe ID	Gene Description	Gene	Fold Change
228493_AT	A KINASE (PRKA) ANCHOR PROTEIN 14	AKAP14	4.34629
210050_AT	TRIOSEPHOSPHATE ISOMERASE 1	TPI1	3.62814
224442_AT	PHD FINGER PROTEIN 6	PHF6	3.232
243166_AT	SOLUTE CARRIER FAMILY 30 (ZINC TRANSPORTER), MEMBER 5	SLC30A5	2.96471
1569706_AT	MYB-LIKE, SWIRM AND MPN DOMAINS 1	MYSM1	2.85908
233400_AT	HYPOTHETICAL PROTEIN FLJ23518	CCDC82	2.69494
219730_AT	MEDIATOR OF RNA POLYMERASE II TRANSCRIPTION, SUBUNIT 18 HOMOLOG (YEAST)	MED18	2.67992
1560981_A_AT	PEROXISOME PROLIFERATIVE ACTIVATED RECEPTOR, ALPHA	PPARA	2.64254
1559048_AT	BAH DOMAIN AND COILED-COIL CONTAINING 1	BAHCC1	2.63501
203758_AT	CATHEPSIN O	CTSO	2.63467
224042_AT	UREIDOPROPIONASE, BETA	UPB1	2.63235
239058_AT	FORKHEAD BOX C2 (MFH-1, MESENCHYME FORKHEAD 1)	FOXC2	2.58587
226489_AT	TRANSMEMBRANE AND COILED-COIL DOMAIN FAMILY 3	TMCC3	2.58173
1554237_AT	SEROLOGICALLY DEFINED COLON CANCER ANTIGEN 8	SDCCAG8	2.53418
227209_AT	CONTACTIN 1	CNTN1	2.52706
227546_X_AT	AURORA KINASE A INTERACTING PROTEIN 1	AURKAIP1	2.49357
210221_AT	CHOLINERGIC RECEPTOR, NICOTINIC, ALPHA 3	CHRNA3	2.4347
205594_AT	ZINC FINGER PROTEIN 652	ZNF652	2.40694
210705_S_AT	TRIPARTITE MOTIF-CONTAINING 5	TRIM5	2.38904
208351_S_AT	MITOGEN-ACTIVATED PROTEIN KINASE 1	MAPK1	2.36511
1553726_S_AT	CHROMOSOME 6 OPEN READING FRAME 170	C6ORF170	2.35653
214144_AT	POLYMERASE (RNA) II (DNA DIRECTED) POLYPEPTIDE D	POLR2D	2.34695
1569683_AT	XYLULOKINASE HOMOLOG (H. INFLUENZAE)	XYLB	2.32879
220176_AT	NUCLEOTIDE BINDING PROTEIN-LIKE	NUBPL	2.31512
227228_S_AT	KIAA1509	CCDC88C	2.3051
238443_AT	TRANSCRIPTION FACTOR A, MITOCHONDRIAL	TFAM	2.28165
210203_AT	CCR4-NOT TRANSCRIPTION COMPLEX, SUBUNIT 4	CNOT4	2.28114
219125_S_AT	RECOMBINATION ACTIVATING GENE 1 ACTIVATING PROTEIN 1	RAG1AP1	2.27576
221248_S_AT	WOLF-HIRSCHHORN SYNDROME CANDIDATE 1-LIKE 1	WHSC1L1	2.26431
212806_AT	KIAA0367	RP11-214N16.3	2.26182
223053_X_AT	SSU72 RNA POLYMERASE II CTD PHOSPHATASE HOMOLOG (YEAST)	SSU72	2.24546
1559776_AT	GM2 GANGLIOSIDE ACTIVATOR	GM2A	2.23977
220943_S_AT	HYPOTHETICAL PROTEIN PRO1853	C2ORF56	2.23395
216834_AT	REGULATOR OF G-PROTEIN SIGNALLING 1	RGS1	2.20292
219724_S_AT	KIAA0748	KIAA0748	2.20247
202407_S_AT	PRP31 PRE-MRNA PROCESSING FACTOR 31 HOMOLOG (YEAST)	PRPF31	2.20145
1552695_A_AT	SOLUTE CARRIER FAMILY 2 (FACILITATED GLUCOSE TRANSPORTER), MEMBER 13	SLC2A13	2.19294
211424_X_AT	METHYLTRANSFERASE LIKE 7A	METTL7A	2.19286
232069_AT	KINESIN FAMILY MEMBER 26A	KIF26A	2.18967
232679_AT	HYPOTHETICAL GENE SUPPORTED BY BC045806	LOC400685	2.18182
1552400_A_AT	CHROMOSOME 15 OPEN READING FRAME 27	C15ORF27	2.17954
1553801_A_AT	CHROMOSOME 14 OPEN READING FRAME 126	C14ORF126	2.17894
221540_X_AT	GENERAL TRANSCRIPTION FACTOR IIH, POLYPEPTIDE 2, 44KDA	GTF2H2	2.1707
212886_AT	COILED-COIL DOMAIN CONTAINING 69	CCDC69	2.16276
228289_AT	ADENYLATE CYCLASE 7	ADCY7	2.16026
241730_AT	MYONEURIN	MYNN	2.1584
235809_AT	HYPOTHETICAL PROTEIN DKFZP686L1814	LIN54	2.15752
1559510_AT	BASIC HELIX-LOOP-HELIX DOMAIN CONTAINING, CLASS B, 9	BHLHB9	2.15596
218010_X_AT	CHROMOSOME 20 OPEN READING FRAME 149	C20ORF149	2.15454
219842_AT	ADP-RIBOSYLATION FACTOR-LIKE 15	ARL15	2.14886
206348_S_AT	PYRUVATE DEHYDROGENASE KINASE, ISOZYME 3	PDK3	2.14725
209454_S_AT	TEA DOMAIN FAMILY MEMBER 3	TEAD3	2.13303
213733_AT	MYOSIN IF	MYO1F	2.13234
242112_AT	LSM11, U7 SMALL NUCLEAR RNA ASSOCIATED	LSM11	2.12906
217682_AT	PRO0149 PROTEIN	C16ORF72	2.12896
231872_AT	LEUCINE RICH REPEAT AND COILED-COIL DOMAIN CONTAINING 1	LRRCC1	2.11849
1555325_S_AT	ZINC FINGER PROTEIN 26 (KOX 20)	ZNF26	2.10502
238696_AT	HETEROGENEOUS NUCLEAR RIBONUCLEOPROTEIN A1-LIKE	RP11-78J21.1	2.10472
235006_AT	SIMILAR TO RIKEN CDNA A430101B06 GENE	CDKN2AIPNL	2.09813
214277_AT	COX11 HOMOLOG, CYTOCHROME C OXIDASE ASSEMBLY PROTEIN (YEAST)	COX11	2.09331
36612_AT	KIAA0280	KIAA0280	2.08813
243928_S_AT	ATP-BINDING CASSETTE, SUB-FAMILY C (CFTR/MRP), MEMBER 4	ABCC4	2.08571
207247_S_AT	ZINC FINGER PROTEIN, X-LINKED	ZFX	2.07235
207247_S_AT	ZINC FINGER PROTEIN, Y-LINKED	ZFY	2.07235
219453_AT	CHROMOSOME 16 OPEN READING FRAME 44	C16ORF44	2.07109
212230_AT	PHOSPHATIDIC ACID PHOSPHATASE TYPE 2B	PPAP2B	2.06576
203505_AT	ATP-BINDING CASSETTE, SUB-FAMILY A (ABC1), MEMBER 1	ABCA1	2.06502
219717_AT	HYPOTHETICAL PROTEIN FLJ20280	C4ORF30	2.059
210175_AT	CHROMOSOME 2 OPEN READING FRAME 3	C2ORF3	2.05288
233732_AT	HYPOTHETICAL LOC401320	LOC401320	2.0382
214337_AT	COATOMER PROTEIN COMPLEX, SUBUNIT ALPHA	COPA	2.03768
235442_AT	CHROMOSOME X OPEN READING FRAME 56	CXORF56	2.03513
227173_S_AT	BTB AND CNC HOMOLOGY 1, BASIC LEUCINE ZIPPER TRANSCRIPTION FACTOR 2	BACH2	2.02914
229506_AT	PROTEIN PHOSPHATASE 1 (FORMERLY 2C)-LIKE	PPM1L	2.02217
214615_AT	PURINERGIC RECEPTOR P2Y, G-PROTEIN COUPLED, 10	P2RY10	2.02128
225968_AT	PRICKLE-LIKE 2 (DROSOPHILA)	PRICKLE2	2.02105
242842_AT	PARVIN, GAMMA	PARVG	2.01532
226497_S_AT	FMS-RELATED TYROSINE KINASE 1 (VASCULAR ENDOTHELIAL GROWTH FACTOR/VASCULAR PERMEABILITY FACTOR RECEPTOR)	FLT1	2.01518
205855_AT	ZINC FINGER PROTEIN 197	ZNF197	2.01247
214205_X_AT	THIOREDOXIN-LIKE 2	GLRX3	2.00919
214049_X_AT	CD7 ANTIGEN (P41)	CD7	2.00914
214844_S_AT	DOCKING PROTEIN 5	DOK5	2.00832
225942_AT	NEUROLYSIN (METALLOPEPTIDASE M3 FAMILY)	NLN	2.00582
206704_AT	CHLORIDE CHANNEL 5 (NEPHROLITHIASIS 2, X-LINKED, DENT DISEASE)	CLCN5	2.00319
230363_S_AT	INOSITOL POLYPHOSPHATE-5-PHOSPHATASE F	INPP5F	2.00093
235475_AT	EUKARYOTIC TRANSLATION INITIATION FACTOR 2A, 65KDA	EIF2A	1.99276
235475_AT	STRESS-ASSOCIATED ENDOPLASMIC RETICULUM PROTEIN 1	SERP1	1.99276
233509_AT	HECT DOMAIN AND RLD 4	HERC4	1.99193
1553153_AT	HYPOTHETICAL PROTEIN FLJ38708	ATP6V0D2	1.98595
223596_AT	SOLUTE CARRIER FAMILY 12 (POTASSIUM/CHLORIDE TRANSPORTERS), MEMBER 6	SLC12A6	1.98247
208042_AT	FETAL HYPOTHETICAL PROTEIN	AGGF1	1.97172
241836_X_AT	LEUCINE-RICH REPEATS AND IQ MOTIF CONTAINING 2	LRRIQ2	1.96944
229435_AT	GLIS FAMILY ZINC FINGER 3	GLIS3	1.96867
230224_AT	MITOCHONDRIAL CARRIER TRIPLE REPEAT 6	MCART6	1.96624
218038_AT	HYPOTHETICAL PROTEIN FLJ10241	FLJ10241	1.94961
204908_S_AT	B-CELL CLL/LYMPHOMA 3	BCL3	1.94937
232184_AT	AMYOTROPHIC LATERAL SCLEROSIS 2 (JUVENILE)	ALS2	1.94557
222111_AT	FAMILY WITH SEQUENCE SIMILARITY 63, MEMBER B	FAM63B	1.94503
244631_AT	HYPOTHETICAL GENE SUPPORTED BY AK123403	LOC389834	1.94235
220474_AT	OXODICARBOXYLATE CARRIER	SLC25A21	1.94118
201888_S_AT	INTERLEUKIN 13 RECEPTOR, ALPHA 1	IL13RA1	1.93946
215978_X_AT	HYPOTHETICAL PROTEIN LOC152719	LOC152719	1.9386
226404_AT	RNA-BINDING REGION (RNP1, RRM) CONTAINING 2	RBM39	1.93638
219797_AT	MANNOSYL (ALPHA-1,3-)-GLYCOPROTEIN BETA-1,4-N-ACETYLGLUCOSAMINYLTRANSFERASE, ISOZYME A	MGAT4A	1.92707
1552521_A_AT	TRANSMEMBRANE PROTEIN 74	TMEM74	1.92585
219636_S_AT	HYPOTHETICAL PROTEIN FLJ23510	ARMC9	1.92254
230868_AT	HIPPOCAMPUS ABUNDANT TRANSCRIPT 1	HIAT1	1.9162
227088_AT	PHOSPHODIESTERASE 5A, CGMP-SPECIFIC	PDE5A	1.90792
232212_AT	PLECKSTRIN HOMOLOGY DOMAIN CONTAINING, FAMILY A (PHOSPHOINOSITIDE BINDING SPECIFIC) MEMBER 8	PLEKHA8	1.90518
211141_S_AT	CCR4-NOT TRANSCRIPTION COMPLEX, SUBUNIT 3	CNOT3	1.90498
1552822_AT	THIOREDOXIN DOMAIN CONTAINING 10	TXNDC10	1.90154
238587_AT	CBL-INTERACTING PROTEIN STS-1	UBASH3B	1.89952
221640_S_AT	LEUCINE-RICH REPEATS AND DEATH DOMAIN CONTAINING	LRDD	1.8979
222237_S_AT	ZINC FINGER PROTEIN 228	ZNF228	1.89598
222486_S_AT	ADAM METALLOPEPTIDASE WITH THROMBOSPONDIN TYPE 1 MOTIF, 1	ADAMTS1	1.89461
230569_AT	KIAA1430	KIAA1430	1.89459
1565743_AT	PHOSPHONOFORMATE IMMUNO-ASSOCIATED PROTEIN 5	RP11-298P3.3	1.89368
211445_X_AT	NASCENT-POLYPEPTIDE-ASSOCIATED COMPLEX ALPHA POLYPEPTIDE PSEUDOGENE 1	NACAP1	1.8881
211445_X_AT	SIMILAR TO NASCENT POLYPEPTIDE-ASSOCIATED COMPLEX ALPHA POLYPEPTIDE	NACA3P	1.8881
235311_AT	FK506 BINDING PROTEIN 14, 22 KDA	FKBP14	1.88612
222767_S_AT	CHROMOSOME 12 OPEN READING FRAME 49	C12ORF49	1.88527
212758_S_AT	TRANSCRIPTION FACTOR 8 (REPRESSES INTERLEUKIN 2 EXPRESSION)	ZEB1	1.8794
203665_AT	HEME OXYGENASE (DECYCLING) 1	HMOX1	1.87798
220321_S_AT	HYPOTHETICAL PROTEIN FLJ13646	CCDC121	1.87636
242965_AT	CHROMOSOME 15 OPEN READING FRAME 33	C15ORF33	1.87352
213272_S_AT	PROMETHIN	TMEM159	1.87343
1568889_AT	FANCONI ANEMIA, COMPLEMENTATION GROUP D2	FANCD2	1.86863
211993_AT	KINASE DEFICIENT PROTEIN	WNK1	1.86587
229860_X_AT	HYPOTHETICAL GENE SUPPORTED BY BC038466; BC062790	LOC401115	1.86372
228012_AT	MATRIN 3	MATR3	1.8625
232331_AT	PEROXISOME PROLIFERATIVE ACTIVATED RECEPTOR, GAMMA	PPARG	1.86149
206183_S_AT	HECT DOMAIN AND RLD 3	HERC3	1.86098
239134_AT	POLYMERASE (RNA) III (DNA DIRECTED) POLYPEPTIDE C (62KD)	POLR3C	1.86054
241858_AT	FUCOSE-1-PHOSPHATE GUANYLYLTRANSFERASE	FPGT	1.86031
208511_AT	PITUITARY TUMOR-TRANSFORMING 3	PTTG3	1.85767
212122_AT	RAS HOMOLOG GENE FAMILY, MEMBER Q	RHOQ	1.85551
221679_S_AT	ABHYDROLASE DOMAIN CONTAINING 6	ABHD6	1.85251
212523_S_AT	KIAA0146 PROTEIN	KIAA0146	1.84981
233193_X_AT	INTEGRATOR COMPLEX SUBUNIT 4	INTS4	1.84473
228552_S_AT	MYO-INOSITOL 1-PHOSPHATE SYNTHASE A1	ISYNA1	1.83821
238496_AT	WOLF-HIRSCHHORN SYNDROME CANDIDATE 1-LIKE 1	WHSC1L1	1.83658
203243_S_AT	PDZ AND LIM DOMAIN 5	PDLIM5	1.83614
202801_AT	PROTEIN KINASE, CAMP-DEPENDENT, CATALYTIC, ALPHA	PRKACA	1.82904
211564_S_AT	PDZ AND LIM DOMAIN 4	PDLIM4	1.82742
203500_AT	GLUTARYL-COENZYME A DEHYDROGENASE	GCDH	1.82518
236828_AT	SINE OCULIS HOMEOBOX HOMOLOG 1 (DROSOPHILA)	SIX1	1.8246
223562_AT	PARVIN, GAMMA	PARVG	1.82456
214850_AT	HYPOTHETICAL PROTEIN LOC153561	GUSBP1	1.82096
242760_X_AT	PHOSPHATIDYLINOSITOL GLYCAN, CLASS B	PIGB	1.81946
244193_AT	HYPOTHETICAL PROTEIN FLJ13236	FLJ13236	1.81895
201551_S_AT	LYSOSOMAL-ASSOCIATED MEMBRANE PROTEIN 1	LAMP1	1.81412
205862_AT	GREB1 PROTEIN	GREB1	1.81231
1569114_AT	SET BINDING FACTOR 2	SBF2	1.80696
1565829_AT	KIAA1731	KIAA1731	1.80648
204010_S_AT	V-HA-RAS HARVEY RAT SARCOMA VIRAL ONCOGENE HOMOLOG	KRAS	1.80521
211692_S_AT	BCL2 BINDING COMPONENT 3	BBC3	1.8035
215005_AT	EF-HAND CALCIUM BINDING PROTEIN 2	NECAB2	1.80091
203072_AT	MYOSIN IE	MYO1E	1.80039
209477_AT	EMERIN (EMERY-DREIFUSS MUSCULAR DYSTROPHY)	EMD	1.79456
205357_S_AT	ANGIOTENSIN II RECEPTOR, TYPE 1	AGTR1	1.79303
236181_AT	HYPOTHETICAL GENE SUPPORTED BY AL713796	LOC389831	1.793
214746_S_AT	ZINC FINGER PROTEIN 467	ZNF467	1.79288
228722_AT	GLYCERALDEHYDE-3-PHOSPHATE DEHYDROGENASE-LIKE 5	CRISP2	1.79273
222429_AT	DREBRIN-LIKE	DBNL	1.79141
208987_S_AT	F-BOX AND LEUCINE-RICH REPEAT PROTEIN 11	FBXL11	1.79045
231102_AT	CARNITINE O-OCTANOYLTRANSFERASE	CROT	1.78916
232546_AT	TUMOR PROTEIN P73	TP73	1.78876
243388_AT	WD REPEATS AND SOF1 DOMAIN CONTAINING	WDSOF1	1.78528
229426_AT	CYTOCHROME C OXIDASE SUBUNIT VA	COX5A	1.78417
209620_S_AT	ATP-BINDING CASSETTE, SUB-FAMILY B (MDR/TAP), MEMBER 7	ABCB7	1.78345
235980_AT	PHOSPHOINOSITIDE-3-KINASE, CATALYTIC, ALPHA POLYPEPTIDE	PIK3CA	1.78063
1570042_A_AT	ADAM METALLOPEPTIDASE DOMAIN 9 (MELTRIN GAMMA)	ADAM9	1.77541
218255_S_AT	FIBROSIN 1	FBRS	1.77363
204195_S_AT	PBX/KNOTTED 1 HOMEOBOX 1	PKNOX1	1.77295
218073_S_AT	TRANSMEMBRANE PROTEIN 48	TMEM48	1.76726
241404_AT	EPH RECEPTOR A5	EPHA5	1.76723
204217_S_AT	RETICULON 2	RTN2	1.76359
238828_AT	KIAA1919	KIAA1919	1.76314
219938_S_AT	PROLINE-SERINE-THREONINE PHOSPHATASE INTERACTING PROTEIN 2	PSTPIP2	1.75429
209212_S_AT	KRUPPEL-LIKE FACTOR 5 (INTESTINAL)	KLF5	1.75315
203078_AT	CULLIN 2	CUL2	1.75311
234988_AT	VALOSIN CONTAINING PROTEIN (P97)/P47 COMPLEX INTERACTING PROTEIN 1	VCPIP1	1.74964
1560177_AT	COILED-COIL DOMAIN CONTAINING 66	CCDC66	1.74923
230212_AT	SPROUTY HOMOLOG 1, ANTAGONIST OF FGF SIGNALING (DROSOPHILA)	SPRY1	1.74883
218087_S_AT	SORBIN AND SH3 DOMAIN CONTAINING 1	SORBS1	1.74656
220059_AT	BCR DOWNSTREAM SIGNALING 1	STAP1	1.7455
205634_X_AT	ZINC FINGER, DHHC-TYPE CONTAINING 24	ZDHHC24	1.74459
1554143_A_AT	SOLUTE CARRIER FAMILY 25 (MITOCHONDRIAL CARRIER; ORNITHINE TRANSPORTER) MEMBER 15	SLC25A15	1.74375
212419_AT	CHROMOSOME 10 OPEN READING FRAME 56	C10ORF56	1.74236
1557257_AT	B-CELL CLL/LYMPHOMA 10	BCL10	1.7422
219149_X_AT	DEBRANCHING ENZYME HOMOLOG 1 (S. CEREVISIAE)	DBR1	1.7419
206283_S_AT	T-CELL ACUTE LYMPHOCYTIC LEUKEMIA 1	TAL1	1.74115
243861_AT	KIAA1961 GENE	FNIP1	1.73973
233605_X_AT	HETEROGENEOUS NUCLEAR RIBONUCLEOPROTEIN M	HNRPM	1.73899
204842_X_AT	PROTEIN KINASE, CAMP-DEPENDENT, REGULATORY, TYPE II, ALPHA	PRKAR2A	1.73828
203206_AT	FAMILY WITH SEQUENCE SIMILARITY 53, MEMBER B	FAM53B	1.73774
215082_AT	ELOVL FAMILY MEMBER 5, ELONGATION OF LONG CHAIN FATTY ACIDS (FEN1/ELO2, SUR4/ELO3-LIKE, YEAST)	ELOVL5	1.73155
223126_S_AT	CHROMOSOME 1 OPEN READING FRAME 21	C1ORF21	1.72974
243312_AT	ZINC FINGER PROTEIN 588	ZNF107	1.72816
209934_S_AT	ATPASE, CA++ TRANSPORTING, TYPE 2C, MEMBER 1	ATP2C1	1.72807
225717_AT	KIAA1715	KIAA1715	1.72774
217286_S_AT	NDRG FAMILY MEMBER 3	NDRG3	1.72698
207524_AT	SUPPRESSION OF TUMORIGENICITY 7	ST7	1.72552
205546_S_AT	TYROSINE KINASE 2	TYK2	1.72461
231902_AT	HYPOTHETICAL PROTEIN LOC152485	LOC152485	1.72192
206668_S_AT	SECRETORY CARRIER MEMBRANE PROTEIN 1	SCAMP1	1.72033
1555301_A_AT	DIP2 DISCO-INTERACTING PROTEIN 2 HOMOLOG A (DROSOPHILA)	DIP2A	1.71944
242786_AT	SET BINDING FACTOR 2	SBF2	1.71688
217704_X_AT	SUPPRESSOR OF ZESTE 12 HOMOLOG PSEUDOGENE	SUZ12P	1.7152
209506_S_AT	NUCLEAR RECEPTOR SUBFAMILY 2, GROUP F, MEMBER 1	NR2F1	1.71334
221758_AT	ARMADILLO REPEAT CONTAINING 6	ARMC6	1.71296
226034_AT	DUAL SPECIFICITY PHOSPHATASE 4	DUSP4	1.71261
234332_AT	NEDD8 ULTIMATE BUSTER-1	NUB1	1.71125
233058_AT	CHLORIDE CHANNEL CLIC-LIKE 1	CLCC1	1.71016
235623_AT	SIGNAL TRANSDUCER AND ACTIVATOR OF TRANSCRIPTION 3 INTERACTING PROTEIN 1	ELP2	1.70644
201404_X_AT	PROTEASOME (PROSOME, MACROPAIN) SUBUNIT, BETA TYPE, 2	PSMB2	1.7063
231274_S_AT	SOLUTE CARRIER FAMILY 25, MEMBER 37	SLC25A37	1.7048
206337_AT	CHEMOKINE (C-C MOTIF) RECEPTOR 7	CCR7	1.70416
230329_S_AT	NUDIX (NUCLEOSIDE DIPHOSPHATE LINKED MOIETY X)-TYPE MOTIF 6	NUDT6	1.70406
201556_S_AT	VESICLE-ASSOCIATED MEMBRANE PROTEIN 2 (SYNAPTOBREVIN 2)	VAMP2	1.70405
214960_AT	APOPTOSIS INHIBITOR 5	API5	1.70315
228791_AT	HYPOTHETICAL PROTEIN FLJ35955	C15ORF38	1.70171
207105_S_AT	PHOSPHOINOSITIDE-3-KINASE, REGULATORY SUBUNIT 2 (P85 BETA)	PIK3R2	1.7008
235114_X_AT	HOOK HOMOLOG 3 (DROSOPHILA)	HOOK3	1.69825
1555981_AT	CHROMOSOME 17 OPEN READING FRAME 65	C17ORF65	1.69818
219770_AT	PRO0159 PROTEIN	GTDC1	1.69475
241972_AT	HYPOTHETICAL LOC401588	LOC401588	1.69448
230274_S_AT	RABAPTIN, RAB GTPASE BINDING EFFECTOR PROTEIN 1	RABEP1	1.69275
209839_AT	DYNAMIN 3	DNM3	1.69215
221553_AT	IMPLANTATION-ASSOCIATED PROTEIN	RP11-217H1.1	1.69114
1558115_AT	REVERSION-INDUCING-CYSTEINE-RICH PROTEIN WITH KAZAL MOTIFS	RECK	1.6898
230194_AT	LEUCINE-RICH PPR-MOTIF CONTAINING	LRPPRC	1.68963
244618_AT	G PROTEIN-COUPLED RECEPTOR 61	GPR61	1.68946
232516_X_AT	YY1 ASSOCIATED PROTEIN 1	YY1AP1	1.68933
219194_AT	SEMA DOMAIN, IMMUNOGLOBULIN DOMAIN (IG), TRANSMEMBRANE DOMAIN (TM) AND SHORT CYTOPLASMIC DOMAIN, (SEMAPHORIN) 4G	SEMA4G	1.68768
214116_AT	BIOTINIDASE	BTD	1.68715
238076_AT	GATA ZINC FINGER DOMAIN CONTAINING 2B	GATAD2B	1.68485
230149_AT	GLUCOSAMINE-6-PHOSPHATE DEAMINASE 2	GNPDA2	1.68429
229997_AT	HYPOTHETICAL PROTEIN MGC5338	VANGL1	1.68419
205016_AT	TRANSFORMING GROWTH FACTOR, ALPHA	TGFA	1.68263
239339_AT	ZINC FINGER PROTEIN 397	ZNF397	1.68238
212002_AT	CHROMOSOME 1 OPEN READING FRAME 144	C1ORF144	1.68047
1557586_S_AT	ATPASE, H+ TRANSPORTING, LYSOSOMAL 50/57KDA, V1 SUBUNIT H	ATP6V1H	1.67883
1560402_AT	GROWTH ARREST-SPECIFIC 5	GAS5	1.67814
221189_S_AT	THREONYL-TRNA SYNTHETASE-LIKE 1	TARS2	1.67666
227966_S_AT	COILED-COIL DOMAIN CONTAINING 74A	CCDC74A	1.67491
216449_X_AT	HEAT SHOCK PROTEIN 90KDA BETA (GRP94), MEMBER 1	HSP90B1	1.6745
209538_AT	ZINC FINGER PROTEIN 32 (KOX 30)	ZNF32	1.67284
218565_AT	CHROMOSOME 9 OPEN READING FRAME 114	C9ORF114	1.67166
214552_S_AT	RABAPTIN, RAB GTPASE BINDING EFFECTOR PROTEIN 1	RABEP1	1.67111
214670_AT	ZINC FINGER WITH KRAB AND SCAN DOMAINS 1	ZKSCAN1	1.66999
226515_AT	SIMILAR TO RIKEN CDNA 0610011N22	CCDC127	1.66595
218176_AT	MELANOMA ANTIGEN FAMILY F, 1	MAGEF1	1.66512
223262_S_AT	FGFR1 ONCOGENE PARTNER 2	FGFR1OP2	1.66455
217347_AT	RIBOSOMAL PROTEIN L35	RPL35	1.66438
222773_S_AT	UDP-N-ACETYL-ALPHA-D-GALACTOSAMINE:POLYPEPTIDE N-ACETYLGALACTOSAMINYLTRANSFERASE 12 (GALNAC-T12)	GALNT12	1.6642
211212_S_AT	ORIGIN RECOGNITION COMPLEX, SUBUNIT 5-LIKE (YEAST)	ORC5L	1.66328
237475_X_AT	SELENOPROTEIN P, PLASMA, 1	SEPP1	1.66277
227609_AT	EPITHELIAL STROMAL INTERACTION 1 (BREAST)	EPSTI1	1.66133
237465_AT	HYPOTHETICAL GENE SUPPORTED BY BC062741	LOC401151	1.66084
211528_X_AT	HLA-G HISTOCOMPATIBILITY ANTIGEN, CLASS I, G	HLA-G	1.65912
1558699_A_AT	HYPOTHETICAL PROTEIN FLJ22313	HERPUD2	1.65878
226477_AT	VPR (HIV-1) BINDING PROTEIN	VPRBP	1.65822
238858_AT	TRAF-INTERACTING PROTEIN WITH A FORKHEAD-ASSOCIATED DOMAIN	TIFA	1.65448
224321_AT	TRANSMEMBRANE PROTEIN WITH EGF-LIKE AND TWO FOLLISTATIN-LIKE DOMAINS 2	TMEFF2	1.65418
217930_S_AT	TOLL INTERACTING PROTEIN	TOLLIP	1.65295
1554178_A_AT	HYPOTHETICAL PROTEIN MGC39518	FAM126B	1.65237
1558622_A_AT	ZINC FINGER PROTEIN 548	ZNF548	1.65195
213983_S_AT	SCC-112 PROTEIN	PDS5A	1.65098
216958_S_AT	ISOVALERYL COENZYME A DEHYDROGENASE	IVD	1.65074
202555_S_AT	MYOSIN, LIGHT POLYPEPTIDE KINASE	MYLK	1.65066
210869_S_AT	MELANOMA CELL ADHESION MOLECULE	MCAM	1.64944
201842_S_AT	EGF-CONTAINING FIBULIN-LIKE EXTRACELLULAR MATRIX PROTEIN 1	EFEMP1	1.64908
242117_AT	MITOGEN-ACTIVATED PROTEIN KINASE KINASE KINASE 3	MAP3K3	1.64897
201043_S_AT	ACIDIC (LEUCINE-RICH) NUCLEAR PHOSPHOPROTEIN 32 FAMILY, MEMBER A	ANP32A	1.64806
225466_AT	FLJ36874 PROTEIN	PATL1	1.648
232682_AT	DILUTE SUPPRESSOR	MREG	1.64785
202108_AT	PEPTIDASE D	PEPD	1.64735
202375_AT	SEC24 RELATED GENE FAMILY, MEMBER D (S. CEREVISIAE)	SEC24D	1.64729
209754_S_AT	THYMOPOIETIN	TMPO	1.64546
228141_AT	CDC20-LIKE PROTEIN	CDC20B	1.6446
202025_X_AT	ACETYL-COENZYME A ACYLTRANSFERASE 1 (PEROXISOMAL 3-OXOACYL-COENZYME A THIOLASE)	ACAA1	1.64452
203069_AT	SYNAPTIC VESICLE GLYCOPROTEIN 2A	SV2A	1.64427
215470_AT	GENERAL TRANSCRIPTION FACTOR IIH, POLYPEPTIDE 2, 44KDA	GTF2H2	1.64281
210611_S_AT	DYSTROBREVIN, ALPHA	DTNA	1.64216
215404_X_AT	FIBROBLAST GROWTH FACTOR RECEPTOR 1 (FMS-RELATED TYROSINE KINASE 2, PFEIFFER SYNDROME)	FGFR1	1.64182
202065_S_AT	PROTEIN TYROSINE PHOSPHATASE, RECEPTOR TYPE, F POLYPEPTIDE (PTPRF), INTERACTING PROTEIN (LIPRIN), ALPHA 1	PPFIA1	1.64146
215387_X_AT	GLYPICAN 6	GPC6	1.64107
227462_AT	LEUKOCYTE-DERIVED ARGININE AMINOPEPTIDASE	ERAP2	1.6384
244054_AT	SKI-LIKE	SKIL	1.63834
226521_S_AT	HYPOTHETICAL PROTEIN FLJ13614	CCDC98	1.638
220223_AT	CHROMOSOME 17 OPEN READING FRAME 41	ATAD5	1.6364
1559436_X_AT	ARRESTIN, BETA 2	ARRB2	1.63594
213651_AT	INOSITOL POLYPHOSPHATE 5-PHOSPHATASE	PIB5PA	1.63359
1554010_AT	N-DEACETYLASE/N-SULFOTRANSFERASE (HEPARAN GLUCOSAMINYL) 1	NDST1	1.63298
233111_AT	SRC-LIKE-ADAPTOR	SLA	1.63287
215968_AT	FAMILY WITH SEQUENCE SIMILARITY 55, MEMBER C	FAM55C	1.63148
226069_AT	PRICKLE-LIKE 1 (DROSOPHILA)	PRICKLE1	1.63055
233020_AT	SEC22 VESICLE TRAFFICKING PROTEIN-LIKE 1 (S. CEREVISIAE)	SEC22B	1.63012
224696_S_AT	WD REPEAT DOMAIN 22	WDR22	1.62947
208361_S_AT	POLYMERASE (RNA) III (DNA DIRECTED) POLYPEPTIDE D, 44KDA	POLR3D	1.62931
227299_AT	CYCLIN I	CCNI	1.62911
239697_X_AT	FLJ42117 PROTEIN	FLJ42117	1.62821
205762_S_AT	DIHYDROURIDINE SYNTHASE 4-LIKE (S. CEREVISIAE)	DUS4L	1.62812
230700_AT	RETICULON 4 RECEPTOR-LIKE 1	RTN4RL1	1.62758
229940_AT	SET DOMAIN CONTAINING 3	SETD3	1.62756
203749_S_AT	RETINOIC ACID RECEPTOR, ALPHA	RARA	1.62723
218033_S_AT	STANNIN	SNN	1.62669
231895_AT	SPINDLE ASSEMBLY 6 HOMOLOG (C. ELEGANS)	SASS6	1.62637
221634_AT	RIBOSOMAL PROTEIN L23A PSEUDOGENE 7	RPL23AP7	1.6197
242879_X_AT	V-AKT MURINE THYMOMA VIRAL ONCOGENE HOMOLOG 3 (PROTEIN KINASE B, GAMMA)	AKT3	1.61895
1555786_S_AT	CHROMOSOME 14 OPEN READING FRAME 34	C14ORF34	1.61853
242116_X_AT	ANKYRIN REPEAT DOMAIN 17	ANKRD17	1.61799
226062_X_AT	FAMILY WITH SEQUENCE SIMILARITY 63, MEMBER A	FAM63A	1.6168
214001_X_AT	RIBOSOMAL PROTEIN S10	RPS10	1.61558
240928_AT	CHROMOSOME 14 OPEN READING FRAME 111	FCF1	1.61467
217903_AT	STRIATIN, CALMODULIN BINDING PROTEIN 4	STRN4	1.61404
219734_AT	SID1 TRANSMEMBRANE FAMILY, MEMBER 1	SIDT1	1.61156
242981_AT	CYTOCHROME P450, FAMILY 3, SUBFAMILY A, POLYPEPTIDE 5	CYP3A5	1.6099
212444_AT	G PROTEIN-COUPLED RECEPTOR, FAMILY C, GROUP 5, MEMBER A	GPRC5A	1.60958
209197_AT	SYNAPTOTAGMIN XI	SYT11	1.60955
231824_AT	LA RIBONUCLEOPROTEIN DOMAIN FAMILY, MEMBER 2	LARP2	1.60942
207653_AT	FORKHEAD BOX D2	FOXD2	1.60747
227569_AT	LIGAND OF NUMB-PROTEIN X 2	LNX2	1.60738
234299_S_AT	NINEIN (GSK3B INTERACTING PROTEIN)	NIN	1.60701
241367_AT	FLJ35767 PROTEIN	FLJ35767	1.60619
236269_AT	ZINC FINGER PROTEIN 628	ZNF628	1.6056
230465_AT	HEPARAN SULFATE 2-O-SULFOTRANSFERASE 1	HS2ST1	1.60432
224989_AT	HYPOTHETICAL PROTEIN LOC201895	C4ORF34	1.60381
219683_AT	FRIZZLED HOMOLOG 3 (DROSOPHILA)	FZD3	1.60218
203662_S_AT	TROPOMODULIN 1	TMOD1	1.60102
238889_AT	HYPOTHETICAL PROTEIN FLJ21839	AGBL5	1.60057
229732_AT	ZFP-36 FOR A ZINC FINGER PROTEIN	HSZFP36	1.60023
218758_S_AT	DNA SEGMENT ON CHROMOSOME 21 (UNIQUE) 2056 EXPRESSED SEQUENCE	RRP1	1.59854
227004_AT	CYCLIN-DEPENDENT KINASE-LIKE 5	CDKL5	1.59801
1557674_S_AT	EF-HAND CALCIUM BINDING DOMAIN 2	EFCAB2	1.59739
213635_S_AT	SCAFFOLD ATTACHMENT FACTOR B	SAFB	1.59619
211417_X_AT	GAMMA-GLUTAMYLTRANSFERASE 1	GGT1	1.59484
238530_AT	NICOTINAMIDE NUCLEOTIDE TRANSHYDROGENASE	NNT	1.59478
204182_S_AT	ZINC FINGER PROTEIN 297B	ZBTB43	1.59446
219919_S_AT	SLINGSHOT HOMOLOG 3 (DROSOPHILA)	SSH3	1.5925
215095_AT	ESTERASE D/FORMYLGLUTATHIONE HYDROLASE	ESD	1.5911
1554114_S_AT	SLINGSHOT HOMOLOG 2 (DROSOPHILA)	SSH2	1.58904
217586_X_AT	ATAXIN 2	ATXN2	1.58813
204377_S_AT	VPR (HIV-1) BINDING PROTEIN	VPRBP	1.58729
203158_S_AT	GLUTAMINASE	GLS	1.58694
210336_X_AT	ZINC FINGER PROTEIN 42 (MYELOID-SPECIFIC RETINOIC ACID-RESPONSIVE)	MZF1	1.58668
209216_AT	WD REPEAT DOMAIN 45	WDR45	1.58409
211622_S_AT	ADP-RIBOSYLATION FACTOR 3	ARF3	1.5833
243118_AT	CHROMOSOME 6 OPEN READING FRAME 182	C6ORF182	1.58234
41657_AT	SERINE/THREONINE KINASE 11	STK11	1.58226
219401_AT	XYLOSYLTRANSFERASE II	XYLT2	1.58172
238614_X_AT	ZINC FINGER PROTEIN 430	ZNF430	1.58159
216253_S_AT	PARVIN, BETA	PARVB	1.58061
213957_S_AT	CENTROSOMAL PROTEIN 350KDA	CEP350	1.58017
217436_X_AT	HLA-G HISTOCOMPATIBILITY ANTIGEN, CLASS I, G	HLA-G	1.58008
217937_S_AT	DKFZP586J0917 PROTEIN	HDAC7A	1.57985
224774_S_AT	HYPOTHETICAL PROTEIN MGC14961	NAV1	1.57971
222738_AT	WW, C2 AND COILED-COIL DOMAIN CONTAINING 2	WWC2	1.57728
239034_AT	CHROMOSOME X OPEN READING FRAME 24	CXORF24	1.57648
204029_AT	CADHERIN, EGF LAG SEVEN-PASS G-TYPE RECEPTOR 2 (FLAMINGO HOMOLOG, DROSOPHILA)	CELSR2	1.57593
241716_AT	HEAT SHOCK 60KDA PROTEIN 1 (CHAPERONIN)	HSPD1	1.57514
207536_S_AT	TUMOR NECROSIS FACTOR RECEPTOR SUPERFAMILY, MEMBER 9	TNFRSF9	1.57411
230599_AT	RING FINGER PROTEIN 19	RNF19A	1.5739
219186_AT	ZINC FINGER AND BTB DOMAIN CONTAINING 7A	ZBTB7A	1.57377
1559227_S_AT	VON HIPPEL-LINDAU TUMOR SUPPRESSOR	VHL	1.57354
202750_S_AT	TUFTELIN INTERACTING PROTEIN 11	TFIP11	1.57337
243852_AT	CGI-59 PROTEIN	LUC7L2	1.57318
208386_X_AT	DMC1 DOSAGE SUPPRESSOR OF MCK1 HOMOLOG, MEIOSIS-SPECIFIC HOMOLOGOUS RECOMBINATION (YEAST)	DMC1	1.57241
217149_X_AT	TYROSINE KINASE, NON-RECEPTOR, 1	TNK1	1.5723
230790_X_AT	CHECKPOINT SUPPRESSOR 1	FOXN3	1.57228
226676_AT	ZINC FINGER PROTEIN 521	ZNF521	1.57214
231212_X_AT	CELL DIVISION CYCLE 27	CDC27	1.57188
201480_S_AT	SUPPRESSOR OF TY 5 HOMOLOG (S. CEREVISIAE)	SUPT5H	1.57124
232055_AT	LIKELY ORTHOLOG OF MOUSE SIDEROFLEXIN 1	SFXN1	1.56972
230108_AT	EXCISION REPAIR CROSS-COMPLEMENTING RODENT REPAIR DEFICIENCY, COMPLEMENTATION GROUP 6	PGBD3	1.5682
223635_S_AT	SINGLE STRANDED DNA BINDING PROTEIN 3	SSBP3	1.56795
219290_X_AT	DUAL ADAPTOR OF PHOSPHOTYROSINE AND 3-PHOSPHOINOSITIDES	DAPP1	1.56691
205068_S_AT	RHO GTPASE ACTIVATING PROTEIN 26	ARHGAP26	1.56664
242442_X_AT	RNA (GUANINE-9-) METHYLTRANSFERASE DOMAIN CONTAINING 2	RG9MTD2	1.56618
205497_AT	ZINC FINGER PROTEIN 175	ZNF175	1.56607
226862_AT	METHYL-CPG BINDING DOMAIN PROTEIN 1	MBD1	1.56561
234807_X_AT	RIBOSOMAL PROTEIN L7A-LIKE 2	RPL7AL2	1.56553
235493_AT	ZINC FINGER PROTEIN 638	ZNF638	1.56411
236292_AT	RING FINGER PROTEIN 130	RNF130	1.56341
227145_AT	LYSYL OXIDASE-LIKE 4	LOXL4	1.55958
215412_X_AT	POSTMEIOTIC SEGREGATION INCREASED 2-LIKE 2	PMS2L2	1.55882
1554638_AT	ZINC FINGER, FYVE DOMAIN CONTAINING 16	ZFYVE16	1.55848
206440_AT	LIN-7 HOMOLOG A (C. ELEGANS)	LIN7A	1.55783
201838_S_AT	SUPPRESSOR OF TY 7 (S. CEREVISIAE)-LIKE	SUPT7L	1.55736
203866_AT	NOTCHLESS HOMOLOG 1 (DROSOPHILA)	NLE1	1.55653
214690_AT	TATA BOX BINDING PROTEIN (TBP)-ASSOCIATED FACTOR, RNA POLYMERASE I, B, 63KDA	TAF1B	1.5564
227326_AT	FLJ46603 PROTEIN	MXRA7	1.55545
202193_AT	LIM DOMAIN KINASE 2	LIMK2	1.55542
235170_AT	ZINC FINGER PROTEIN 92 (HTF12)	ZNF92	1.5543
224969_AT	ATAXIN 7-LIKE 3	ATXN7L3	1.55351
1558407_AT	PLECKSTRIN HOMOLOGY DOMAIN CONTAINING, FAMILY G (WITH RHOGEF DOMAIN) MEMBER 2	PLEKHG2	1.55252
1556348_AT	HEAT REPEAT CONTAINING 1	HEATR1	1.55214
204906_AT	RIBOSOMAL PROTEIN S6 KINASE, 90KDA, POLYPEPTIDE 2	RPS6KA2	1.55161
208891_AT	DUAL SPECIFICITY PHOSPHATASE 6	DUSP6	1.55127
214711_AT	HYPOTHETICAL PROTEIN LOC283459	GATC	1.5508
206829_X_AT	ZINC FINGER PROTEIN 430	ZNF430	1.55048
213297_AT	HYPOTHETICAL PROTEIN FLJ22318	RMND5B	1.55001
224445_S_AT	ZINC FINGER, FYVE DOMAIN CONTAINING 21	ZFYVE21	1.54869
209556_AT	NEUROCHONDRIN	NCDN	1.54754
210138_AT	REGULATOR OF G-PROTEIN SIGNALLING 20	RGS20	1.54588
1553105_S_AT	DESMOGLEIN 2	DSG2	1.5456
229876_AT	PHOSPHORYLASE KINASE, ALPHA 1 (MUSCLE)	PHKA1	1.54541
244534_AT	ZUOTIN RELATED FACTOR 1	ZRF1	1.54405
242693_AT	CELL DIVISION CYCLE 2-LIKE 5 (CHOLINESTERASE-RELATED CELL DIVISION CONTROLLER)	CDC2L5	1.54383
1570410_AT	CYTOGLOBIN	CYGB	1.54306
202444_S_AT	SPFH DOMAIN FAMILY, MEMBER 1	ERLIN1	1.54303
238164_AT	USP6 N-TERMINAL LIKE	USP6NL	1.54294
241405_AT	HYPOTHETICAL GENE SUPPORTED BY BC039664	LOC400604	1.54228
203894_AT	TUBULIN, GAMMA 2	TUBG2	1.54195
238470_AT	CHROMOSOME 20 OPEN READING FRAME 35	DBNDD2	1.5419
214124_X_AT	FGFR1 ONCOGENE PARTNER	FGFR1OP	1.54085
213492_AT	COLLAGEN, TYPE II, ALPHA 1 (PRIMARY OSTEOARTHRITIS, SPONDYLOEPIPHYSEAL DYSPLASIA, CONGENITAL)	COL2A1	1.54051
64371_AT	SPLICING FACTOR, ARGININE/SERINE-RICH 14	SFRS14	1.53992
223909_S_AT	HISTONE DEACETYLASE 8	HDAC8	1.53984
220166_AT	CYCLIN M1	CNNM1	1.53979
213713_S_AT	HYPOTHETICAL PROTEIN BC008326	LOC89944	1.53914
228996_AT	RING FINGER AND CCCH-TYPE ZINC FINGER DOMAINS 1	RC3H1	1.53887
227331_AT	ZINC FINGER PROTEIN 740	ZNF740	1.53873
211546_X_AT	SYNUCLEIN, ALPHA (NON A4 COMPONENT OF AMYLOID PRECURSOR)	SNCA	1.53865
1559397_S_AT	HYPOTHETICAL PROTEIN MGC3121	PRR14	1.5378
214989_X_AT	PLECKSTRIN HOMOLOGY DOMAIN CONTAINING, FAMILY A MEMBER 5	PLEKHA5	1.53651
243362_S_AT	LYMPHOID ENHANCER-BINDING FACTOR 1	LEF1	1.53644
220132_S_AT	C-TYPE LECTIN DOMAIN FAMILY 2, MEMBER D	CLEC2D	1.53632
238084_AT	POLYCOMB GROUP RING FINGER 3	PCGF3	1.53538
204727_AT	WD REPEAT AND HMG-BOX DNA BINDING PROTEIN 1	WDHD1	1.53485
228584_AT	SARCOGLYCAN, BETA (43KDA DYSTROPHIN-ASSOCIATED GLYCOPROTEIN)	SGCB	1.53264
227171_AT	CHAPERONIN CONTAINING TCP1, SUBUNIT 4 (DELTA)	CCT4	1.53178
1557987_AT	SLC7A5 PSEUDOGENE	IMAA	1.5313
222594_S_AT	SPERMATOGENESIS ASSOCIATED, SERINE-RICH 2	SPATS2	1.53118
204184_S_AT	ADRENERGIC, BETA, RECEPTOR KINASE 2	ADRBK2	1.53113
223352_S_AT	CHROMOSOME 17 OPEN READING FRAME 80	C17ORF80	1.531
224745_X_AT	OTU DOMAIN CONTAINING 5	OTUD5	1.53077
210247_AT	SYNAPSIN II	SYN2	1.53063
211767_AT	SLD5 HOMOLOG	GINS4	1.53039
210057_AT	PI-3-KINASE-RELATED KINASE SMG-1	SMG1	1.52945
241599_AT	LSM11, U7 SMALL NUCLEAR RNA ASSOCIATED	LSM11	1.52873
224015_S_AT	MITOCHONDRIAL RIBOSOMAL PROTEIN S25	MRPS25	1.52863
227152_AT	HYPOTHETICAL PROTEIN FLJ20696	C12ORF35	1.52804
231227_AT	WINGLESS-TYPE MMTV INTEGRATION SITE FAMILY, MEMBER 5A	WNT5A	1.5278
218647_S_AT	YRDC DOMAIN CONTAINING (E. COLI)	YRDC	1.52727
1557283_A_AT	ZINC FINGER PROTEIN 519	ZNF519	1.52719
214442_S_AT	PROTEIN INHIBITOR OF ACTIVATED STAT, 2	PIAS2	1.5268
213712_AT	ELONGATION OF VERY LONG CHAIN FATTY ACIDS (FEN1/ELO2, SUR4/ELO3, YEAST)-LIKE 2	ELOVL2	1.52634
201711_X_AT	RAN BINDING PROTEIN 2	RANBP2	1.52624
244661_AT	STEROL O-ACYLTRANSFERASE (ACYL-COENZYME A: CHOLESTEROL ACYLTRANSFERASE) 1	SOAT1	1.52609
219344_AT	SOLUTE CARRIER FAMILY 29 (NUCLEOSIDE TRANSPORTERS), MEMBER 3	SLC29A3	1.52588
225417_AT	ENHANCER OF POLYCOMB HOMOLOG 1 (DROSOPHILA)	EPC1	1.52497
229533_X_AT	ZINC FINGER PROTEIN 680	ZNF680	1.52494
202398_AT	ADAPTOR-RELATED PROTEIN COMPLEX 3, SIGMA 2 SUBUNIT	AP3S2	1.52402
232861_AT	PYRUVATE DEHYDROGENASE PHOSPHATASE ISOENZYME 2	PDP2	1.52335
221765_AT	UDP-GLUCOSE CERAMIDE GLUCOSYLTRANSFERASE	UGCG	1.52246
204686_AT	INSULIN RECEPTOR SUBSTRATE 1	IRS1	1.52243
213317_AT	CHLORIDE INTRACELLULAR CHANNEL 5	CLIC5	1.52228
227432_S_AT	INSULIN RECEPTOR	INSR	1.52096
227829_AT	GLYCOSYLTRANSFERASE-LIKE 1B	GYLTL1B	1.52095
216860_S_AT	GROWTH DIFFERENTIATION FACTOR 11	GDF11	1.52036
206310_AT	SERINE PEPTIDASE INHIBITOR, KAZAL TYPE 2 (ACROSIN-TRYPSIN INHIBITOR)	SPINK2	1.51957
211373_S_AT	PRESENILIN 2 (ALZHEIMER DISEASE 4)	PSEN2	1.51948
229751_S_AT	PSEUDOURIDYLATE SYNTHASE 7 HOMOLOG (S. CEREVISIAE)-LIKE	PUS7L	1.51762
235917_AT	CHROMOSOME 9 OPEN READING FRAME 80	C9ORF80	1.51757
219023_AT	CHROMOSOME 4 OPEN READING FRAME 16	C4ORF16	1.5175
230360_AT	GLIOMEDIN	GLDN	1.51668
1554077_A_AT	TRANSMEMBRANE PROTEIN 53	TMEM53	1.51612
239748_X_AT	OCIA DOMAIN CONTAINING 1	OCIAD1	1.51594
203115_AT	FERROCHELATASE (PROTOPORPHYRIA)	FECH	1.51542
217379_AT	RIBOSOMAL PROTEIN L10	RPL10	1.51539
204389_AT	MONOAMINE OXIDASE A	MAOA	1.51478
241223_X_AT	LIKELY ORTHOLOG OF MOUSE SIDEROFLEXIN 1	SFXN1	1.51461
202257_S_AT	CD2 ANTIGEN (CYTOPLASMIC TAIL) BINDING PROTEIN 2	CD2BP2	1.51454
235132_AT	HYPOTHETICAL PROTEIN LOC254128	LOC254128	1.5133
211753_S_AT	RELAXIN 1	RLN1	1.51323
209818_S_AT	HYALURONAN BINDING PROTEIN 4	HABP4	1.51315
212303_X_AT	KH-TYPE SPLICING REGULATORY PROTEIN (FUSE BINDING PROTEIN 2)	KHSRP	1.51288
213624_AT	SPHINGOMYELIN PHOSPHODIESTERASE, ACID-LIKE 3A	SMPDL3A	1.5128
227966_S_AT	COILED-COIL DOMAIN CONTAINING 74B	CCDC74B	1.51252
202202_S_AT	LAMININ, ALPHA 4	LAMA4	1.5122
238960_S_AT	LA RIBONUCLEOPROTEIN DOMAIN FAMILY, MEMBER 4	LARP4	1.51098
208988_AT	F-BOX AND LEUCINE-RICH REPEAT PROTEIN 11	FBXL11	1.51081
222835_AT	THROMBOSPONDIN, TYPE I, DOMAIN CONTAINING 4	THSD4	1.51008
232487_AT	SFT2 DOMAIN CONTAINING 1	SFT2D1	1.51003
244734_AT	HYPOTHETICAL PROTEIN FLJ12998	MTHFSD	1.50952
216705_S_AT	ADENOSINE DEAMINASE	ADA	1.509
1554452_A_AT	HYPOXIA-INDUCIBLE PROTEIN 2	HIG2	1.50857
206652_AT	ZINC FINGER, MYM-TYPE 5	ZMYM5	1.50845
214733_S_AT	YIP1 DOMAIN FAMILY, MEMBER 1	YIPF1	1.50841
205425_AT	HUNTINGTIN INTERACTING PROTEIN 1	HIP1	1.50737
205051_S_AT	V-KIT HARDY-ZUCKERMAN 4 FELINE SARCOMA VIRAL ONCOGENE HOMOLOG	KIT	1.50728
1560739_A_AT	UBIQUITIN PROTEIN LIGASE E3C	UBE3C	1.50712
207565_S_AT	MAJOR HISTOCOMPATIBILITY COMPLEX, CLASS I-RELATED	MR1	1.50708
226729_AT	UBIQUITIN SPECIFIC PEPTIDASE 37	USP37	1.50682
238154_AT	CENTROSOMAL PROTEIN 70KDA	CEP70	1.50675
228240_AT	PHOSPHOGLYCERATE MUTASE FAMILY MEMBER 5	PGAM5	1.50666
203317_AT	PLECKSTRIN AND SEC7 DOMAIN CONTAINING 4	PSD4	1.50549
203086_AT	KINESIN HEAVY CHAIN MEMBER 2	KIF2A	1.50484
212146_AT	PLECKSTRIN HOMOLOGY DOMAIN CONTAINING, FAMILY M (WITH RUN DOMAIN) MEMBER 2	PLEKHM2	1.50473
228247_AT	ZINC FINGER PROTEIN 542	ZNF542	1.50437
219175_S_AT	SOLUTE CARRIER FAMILY 41, MEMBER 3	SLC41A3	1.50395
221888_AT	COILED-COIL AND C2 DOMAIN CONTAINING 1A	CC2D1A	1.50367
239159_AT	GOLGI SNAP RECEPTOR COMPLEX MEMBER 2	GOSR2	1.50347
224609_AT	SOLUTE CARRIER FAMILY 44, MEMBER 2	SLC44A2	1.50314
202008_S_AT	NIDOGEN 1	NID1	1.50304
208653_S_AT	CD164 ANTIGEN, SIALOMUCIN	CD164	1.50279
201644_AT	TISSUE SPECIFIC TRANSPLANTATION ANTIGEN P35B	TSTA3	1.50249
222026_AT	RNA BINDING MOTIF (RNP1, RRM) PROTEIN 3	RBM3	1.50224
203402_AT	POTASSIUM VOLTAGE-GATED CHANNEL, SHAKER-RELATED SUBFAMILY, BETA MEMBER 2	KCNAB2	1.50194
227535_AT	CHROMOSOME 15 OPEN READING FRAME 24	C15ORF24	1.50163
