# Supplementary material for: Genome wide analysis of human genes transcriptionally and post-transcriptionally regulated by the HTLV-I protein p30
Source: BMC Genomics. 2009 Jul 14;10:311. doi: 10.1186/1471-2164-10-311 (PMC2723137; doi:10.1186/1471-2164-10-311)
Supplement: Additional file 3 — Supplemental Table 3. Genes Downregulated >1.5 Fold in the cytoplasm in the presence of p30. [file 1471-2164-10-311-S3.xls]

## Sheet: Sheet1
	Genes Downregulated >1.5 Fold in the cytoplasm in the presence of p30
Probe ID	Gene Description	Gene	Fold Change
1562111_AT	BRAIN AND REPRODUCTIVE ORGAN-EXPRESSED (TNFRSF1A MODULATOR)	BRE	0.0143541
213935_AT	ABHYDROLASE DOMAIN CONTAINING 5	ABHD5	0.0387097
227425_AT	RALBP1 ASSOCIATED EPS DOMAIN CONTAINING 2	REPS2	0.0576923
229548_AT	UNC-84 HOMOLOG B (C. ELEGANS)	UNC84B	0.0719477
244571_S_AT	TETRATRICOPEPTIDE REPEAT DOMAIN 12	TTC12	0.0786517
242870_AT	FAMILY WITH SEQUENCE SIMILARITY 80, MEMBER B	FAM80B	0.0962389
222566_AT	SUPPRESSOR OF VARIEGATION 4-20 HOMOLOG 1 (DROSOPHILA)	SUV420H1	0.102104
209060_X_AT	NUCLEAR RECEPTOR COACTIVATOR 3	NCOA3	0.105348
234628_AT	RAB28, MEMBER RAS ONCOGENE FAMILY	RAB28	0.10661
240149_AT	AMPLIFIED IN BREAST CANCER 1	HEATR6	0.106719
242113_AT	A KINASE (PRKA) ANCHOR PROTEIN 8-LIKE	AKAP8L	0.107856
1553148_A_AT	SORTING NEXIN 13	SNX13	0.124782
230861_AT	DKFZP434L187 PROTEIN	DKFZP434L187	0.12654
211089_S_AT	NIMA (NEVER IN MITOSIS GENE A)-RELATED KINASE 3	NEK3	0.128409
232304_AT	PELLINO HOMOLOG 1 (DROSOPHILA)	PELI1	0.129067
228711_AT	ZINC FINGER PROTEIN 37A (KOX 21)	ZNF37A	0.136864
243988_AT	TUBULIN TYROSINE LIGASE-LIKE FAMILY, MEMBER 5	TTLL5	0.142039
240363_AT	ANKYRIN 1, ERYTHROCYTIC	ANK1	0.15602
230890_AT	KIAA1328	KIAA1328	0.15812
237849_AT	MANNOSIDASE, ALPHA, CLASS 1A, MEMBER 1	MAN1A1	0.17296
217297_S_AT	MYOSIN IXB	MYO9B	0.175021
238995_AT	SULFOTRANSFERASE FAMILY, CYTOSOLIC, 1A, PHENOL-PREFERRING, MEMBER 1	SULT1A1	0.178155
201295_S_AT	WD REPEAT AND SOCS BOX-CONTAINING 1	WSB1	0.184015
231437_AT	SOLUTE CARRIER FAMILY 35, MEMBER D2	SLC35D2	0.193305
235213_AT	INOSITOL 1,4,5-TRISPHOSPHATE 3-KINASE B	ITPKB	0.194615
238185_AT	RNA BINDING MOTIF, SINGLE STRANDED INTERACTING PROTEIN 1	RBMS1	0.198704
242662_AT	PROPROTEIN CONVERTASE SUBTILISIN/KEXIN TYPE 6	PCSK6	0.199257
1557394_AT	DISCS, LARGE (DROSOPHILA) HOMOLOG-ASSOCIATED PROTEIN 4	DLGAP4	0.201646
238011_AT	PRO0149 PROTEIN	C16ORF72	0.20241
241268_X_AT	SAM DOMAIN AND HD DOMAIN 1	SAMHD1	0.211735
222038_S_AT	WD REPEAT DOMAIN 50	UTP18	0.222513
231003_AT	SOLUTE CARRIER FAMILY 35, MEMBER B3	SLC35B3	0.224053
223409_AT	FORKHEAD BOX K2	FOXK2	0.227273
208917_X_AT	NAD KINASE	NADK	0.243819
229895_S_AT	NCK ADAPTOR PROTEIN 1	NCK1	0.253156
242268_AT	CUG TRIPLET REPEAT, RNA BINDING PROTEIN 2	CUGBP2	0.256696
202516_S_AT	DISCS, LARGE HOMOLOG 1 (DROSOPHILA)	DLG1	0.262727
233420_AT	NUCLEOPORIN 133KDA	NUP133	0.267104
1556839_S_AT	SPECTRIN, BETA, NON-ERYTHROCYTIC 5	SPTBN5	0.268293
241876_AT	MDM4, TRANSFORMED 3T3 CELL DOUBLE MINUTE 4, P53 BINDING PROTEIN (MOUSE)	MDM4	0.274059
221430_S_AT	RING FINGER PROTEIN 146	RNF146	0.275976
223674_S_AT	CDC42 SMALL EFFECTOR 1	CDC42SE1	0.281539
205988_AT	CD84 ANTIGEN (LEUKOCYTE ANTIGEN)	CD84	0.281771
1557830_AT	CYCLIN J	CCNJ	0.28293
1558941_AT	ZINC FINGER PROTEIN 704	ZNF704	0.285904
211392_S_AT	ZINC FINGER PROTEIN 278	PATZ1	0.287234
238296_AT	HYPOTHETICAL PROTEIN MGC26856	GLIPR1L1	0.288519
216604_S_AT	SOLUTE CARRIER FAMILY 7 (CATIONIC AMINO ACID TRANSPORTER, Y+ SYSTEM), MEMBER 8	SLC7A8	0.292593
1557813_AT	SINGLE-STRANDED DNA BINDING PROTEIN 2	SSBP2	0.293798
242946_AT	CD53 ANTIGEN	CD53	0.296341
240125_AT	DYSTROBREVIN, ALPHA	DTNA	0.296866
207781_S_AT	ZINC FINGER PROTEIN 6 (CMPX1)	ZNF711	0.297959
207594_S_AT	SYNAPTOJANIN 1	SYNJ1	0.304167
213837_AT	LETHAL (3) MALIGNANT BRAIN TUMOR L(3)MBT PROTEIN (DROSOPHILA) HOMOLOG	L3MBTL	0.306273
228820_AT	HYPOTHETICAL PROTEIN LOC63929	XPNPEP3	0.309076
1559078_AT	B-CELL CLL/LYMPHOMA 11A (ZINC FINGER PROTEIN)	BCL11A	0.30977
203106_S_AT	VACUOLAR PROTEIN SORTING 41 (YEAST)	VPS41	0.313618
1565149_AT	DYNEIN, CYTOPLASMIC 2, HEAVY CHAIN 1	DYNC2H1	0.314583
237747_AT	FAMILY WITH SEQUENCE SIMILARITY 107, MEMBER B	FAM107B	0.316527
240482_AT	HISTONE DEACETYLASE 3	HDAC3	0.318992
226375_AT	LEMUR TYROSINE KINASE 2	LMTK2	0.321878
1570165_AT	CARBOHYDRATE (CHONDROITIN 4) SULFOTRANSFERASE 11	CHST11	0.325215
201728_S_AT	KIAA0100	KIAA0100	0.325459
201309_X_AT	CHROMOSOME 5 OPEN READING FRAME 13	C5ORF13	0.328108
236437_AT	LAMININ, BETA 1	LAMB1	0.336714
238114_AT	PROTEIN-L-ISOASPARTATE (D-ASPARTATE) O-METHYLTRANSFERASE DOMAIN CONTAINING 1	PCMTD1	0.338
230724_S_AT	HYPOTHETICAL PROTEIN FLJ10726	C11ORF57	0.340327
207499_X_AT	HYPOTHETICAL PROTEIN FLJ10043	UNC45A	0.346948
212921_AT	SET AND MYND DOMAIN CONTAINING 2	SMYD2	0.349515
236742_AT	ADP-RIBOSYLATION FACTOR GUANINE NUCLEOTIDE-EXCHANGE FACTOR 1(BREFELDIN A-INHIBITED)	ARFGEF1	0.351605
203854_AT	COMPLEMENT FACTOR I	CFI	0.360383
210963_S_AT	GLYCOGENIN 2	GYG2	0.362069
219846_AT	GON-4-LIKE (C.ELEGANS)	GON4L	0.364103
223142_S_AT	URIDINE-CYTIDINE KINASE 1	UCK1	0.365672
209766_AT	PEROXIREDOXIN 3	PRDX3	0.365816
203674_AT	HELICASE WITH ZINC FINGER	HELZ	0.366391
239170_AT	ARP3 ACTIN-RELATED PROTEIN 3 HOMOLOG (YEAST)	ACTR3	0.367474
1559862_AT	COATOMER PROTEIN COMPLEX, SUBUNIT ALPHA	COPA	0.368085
1569022_A_AT	PHOSPHOINOSITIDE-3-KINASE, CLASS 2, ALPHA POLYPEPTIDE	PIK3C2A	0.370162
243501_AT	ATP SYNTHASE, H+ TRANSPORTING, MITOCHONDRIAL F0 COMPLEX, SUBUNIT B1	ATP5F1	0.370262
1556538_AT	ANTIGEN P97 (MELANOMA ASSOCIATED) IDENTIFIED BY MONOCLONAL ANTIBODIES 133.2 AND 96.5	MFI2	0.371147
243367_AT	DOPAMINE RECEPTOR D5 PSEUDOGENE 2	DRD5P2	0.372822
244359_S_AT	HYPOTHETICAL LOC401131	LOC401131	0.375
1552678_A_AT	UBIQUITIN SPECIFIC PEPTIDASE 28	USP28	0.375234
236603_AT	WD REPEAT DOMAIN 32	WDR32	0.375582
215910_S_AT	FIBRONECTIN TYPE III DOMAIN CONTAINING 3A	FNDC3A	0.375839
242407_AT	ARGININE-GLUTAMIC ACID DIPEPTIDE (RE) REPEATS	RERE	0.377226
204813_AT	MITOGEN-ACTIVATED PROTEIN KINASE 10	MAPK10	0.378248
212720_AT	POLY(A) POLYMERASE ALPHA	PAPOLA	0.380443
207904_S_AT	LEUCYL/CYSTINYL AMINOPEPTIDASE	LNPEP	0.383946
1557063_AT	FLJ45244 PROTEIN	FLJ45244	0.385681
1562741_AT	UBX DOMAIN CONTAINING 2	UBXD2	0.385778
216437_AT	ENHANCER OF POLYCOMB HOMOLOG 1 (DROSOPHILA)	EPC1	0.38842
224703_AT	WD REPEAT DOMAIN 22	WDR22	0.38939
244219_AT	WILMS TUMOR 1 ASSOCIATED PROTEIN	WTAP	0.390278
1561433_AT	HYPOTHETICAL PROTEIN LOC285103	LOC285103	0.393114
235419_AT	ERBB RECEPTOR FEEDBACK INHIBITOR 1	ERRFI1	0.394137
232362_AT	COILED-COIL DOMAIN CONTAINING 18	CCDC18	0.395486
213756_S_AT	HEAT SHOCK TRANSCRIPTION FACTOR 1	HSF1	0.397199
213748_AT	TRIPARTITE MOTIF-CONTAINING 66	TRIM66	0.399888
203180_AT	ALDEHYDE DEHYDROGENASE 1 FAMILY, MEMBER A3	ALDH1A3	0.403722
39313_AT	KINASE DEFICIENT PROTEIN	WNK1	0.40555
211993_AT	KINASE DEFICIENT PROTEIN	WNK1	0.406943
1568889_AT	FANCONI ANEMIA, COMPLEMENTATION GROUP D2	FANCD2	0.407038
206852_AT	EPH RECEPTOR A7	EPHA7	0.409568
233878_S_AT	5'-3' EXORIBONUCLEASE 2	XRN2	0.409664
1555039_A_AT	ATP-BINDING CASSETTE, SUB-FAMILY C (CFTR/MRP), MEMBER 4	ABCC4	0.410581
1554229_AT	ADULT RETINA PROTEIN	C5ORF41	0.411111
230226_S_AT	JUMONJI, AT RICH INTERACTIVE DOMAIN 1A (RBBP2-LIKE)	JARID1A	0.412072
205710_AT	LOW DENSITY LIPOPROTEIN-RELATED PROTEIN 2	LRP2	0.413366
212379_AT	PHOSPHORIBOSYLGLYCINAMIDE FORMYLTRANSFERASE, PHOSPHORIBOSYLGLYCINAMIDE SYNTHETASE, PHOSPHORIBOSYLAMINOIMIDAZOLE SYNTHETASE	GART	0.416478
216969_S_AT	KINESIN FAMILY MEMBER 22	KIF22	0.416531
226564_AT	ZINC FINGER PROTEIN 406	ZFAT1	0.417339
225759_X_AT	CALMIN (CALPONIN-LIKE, TRANSMEMBRANE)	CLMN	0.418269
220716_AT	HYPOTHETICAL PROTEIN FLJ12595	FLJ12595	0.421849
228996_AT	RING FINGER AND CCCH-TYPE ZINC FINGER DOMAINS 1	RC3H1	0.421976
207653_AT	FORKHEAD BOX D2	FOXD2	0.422254
1552724_AT	PAIRED-LIKE HOMEOBOX PROTEIN OTEX	RHOXF1	0.422395
1554450_S_AT	HYPOTHETICAL PROTEIN	MIER3	0.422503
218502_S_AT	TRICHORHINOPHALANGEAL SYNDROME I	TRPS1	0.42681
1556542_A_AT	ANKYRIN REPEAT AND MYND DOMAIN CONTAINING 2	ANKMY2	0.427156
230327_AT	CHEMOKINE (C-C MOTIF) LIGAND 27	CCL27	0.427171
216197_AT	HYPOTHETICAL PROTEIN FLJ10139	ATF7IP	0.430243
227536_AT	KIAA0853	ZC3H13	0.430948
229141_AT	WD REPEAT DOMAIN 33	WDR33	0.432198
210611_S_AT	DYSTROBREVIN, ALPHA	DTNA	0.43353
210852_S_AT	AMINOADIPATE-SEMIALDEHYDE SYNTHASE	AASS	0.434061
235338_S_AT	SET DOMAIN, BIFURCATED 2	SETDB2	0.434602
1554053_AT	SERINE PALMITOYLTRANSFERASE, LONG CHAIN BASE SUBUNIT 1	SPTLC1	0.435705
225902_AT	PEPTIDYLPROLYL ISOMERASE G (CYCLOPHILIN G)	PPIG	0.43661
222524_S_AT	LIKELY ORTHOLOG OF MOUSE ANKYRIN REPEAT AND SOCS BOX-CONTAINING PROTEIN 6	ASB6	0.439581
204667_AT	FORKHEAD BOX A1	FOXA1	0.442025
227205_AT	TAF1 RNA POLYMERASE II, TATA BOX BINDING PROTEIN (TBP)-ASSOCIATED FACTOR, 250KDA	TAF1	0.442341
219876_S_AT	GOLGI AUTOANTIGEN, GOLGIN SUBFAMILY A, 2-LIKE 1	GOLGA2L1	0.444814
1569114_AT	SET BINDING FACTOR 2	SBF2	0.44509
202103_AT	BROMODOMAIN CONTAINING 4	BRD4	0.445754
1567107_S_AT	TROPOMYOSIN 3	TPM3	0.448771
1567107_S_AT	TROPOMYOSIN 4	TPM4	0.448771
202208_S_AT	ADP-RIBOSYLATION FACTOR-LIKE 4C	ARL4C	0.449483
209349_AT	RAD50 HOMOLOG (S. CEREVISIAE)	RAD50	0.44998
221634_AT	RIBOSOMAL PROTEIN L23A PSEUDOGENE 7	RPL23AP7	0.450238
1555882_AT	SPINDLIN FAMILY, MEMBER 3	SPIN3	0.451106
1569368_AT	SIMILAR TO ACTIN, CYTOPLASMIC 2 (GAMMA-ACTIN)	LOC283693	0.451107
222905_S_AT	HYPOTHETICAL PROTEIN FLJ10922	TMEM143	0.451158
225584_AT	HLA COMPLEX GROUP 18	HCG18	0.451304
213658_AT	ZINC FINGER PROTEIN 710	ZNF710	0.452566
209867_S_AT	LATROPHILIN 3	LPHN3	0.453996
206183_S_AT	HECT DOMAIN AND RLD 3	HERC3	0.454116
222916_S_AT	HIGH DENSITY LIPOPROTEIN BINDING PROTEIN (VIGILIN)	HDLBP	0.454145
217448_S_AT	CHROMOSOME 14 OPEN READING FRAME 92	TOX4	0.454607
217448_S_AT	SIMILAR TO EPIDERMAL LANGERHANS CELL PROTEIN LCP1	LOC285412	0.454607
219703_AT	MEIOSIS-SPECIFIC NUCLEAR STRUCTURAL 1	MNS1	0.456238
240727_S_AT	RPE-SPONDIN	RPESP	0.458234
1559376_AT	CHROMOSOME 1 OPEN READING FRAME 203	C1ORF203	0.458415
204251_S_AT	CENTROSOMAL PROTEIN 164KDA	CEP164	0.459313
1558305_AT	TRINUCLEOTIDE REPEAT CONTAINING 15	TNRC15	0.460353
219683_AT	FRIZZLED HOMOLOG 3 (DROSOPHILA)	FZD3	0.461036
1557593_AT	SPERM ASSOCIATED ANTIGEN 17	SPAG17	0.461913
205158_AT	RIBONUCLEASE, RNASE A FAMILY, 4	RNASE4	0.466343
201711_X_AT	RAN BINDING PROTEIN 2	RANBP2	0.467478
205822_S_AT	3-HYDROXY-3-METHYLGLUTARYL-COENZYME A SYNTHASE 1 (SOLUBLE)	HMGCS1	0.467933
1555106_A_AT	HYPOTHETICAL PROTEIN HSPC058	CTDSPL2	0.468475
237438_AT	EXOSOME COMPONENT 1	EXOSC1	0.470199
242993_AT	PHOSPHOENOLPYRUVATE CARBOXYKINASE 2 (MITOCHONDRIAL)	PCK2	0.473214
211424_X_AT	METHYLTRANSFERASE LIKE 7A	METTL7A	0.474242
212521_S_AT	PHOSPHODIESTERASE 8A	PDE8A	0.474781
1559776_AT	GM2 GANGLIOSIDE ACTIVATOR	GM2A	0.475064
227944_AT	PROTEIN TYROSINE PHOSPHATASE, NON-RECEPTOR TYPE 3	PTPN3	0.475369
1557910_AT	HEAT SHOCK PROTEIN 90KDA ALPHA (CYTOSOLIC), CLASS B MEMBER 1	HSP90AB1	0.475628
1555560_AT	UDP-GLUCOSE CERAMIDE GLUCOSYLTRANSFERASE-LIKE 2	UGCGL2	0.476758
223680_AT	ZINC FINGER PROTEIN 607	ZNF607	0.477564
231901_AT	HYPOTHETICAL PROTEIN BC011833	C19ORF52	0.478214
240125_AT	DYSTROBREVIN, ALPHA	DTNA	0.478505
243899_AT	C114 SLIT-LIKE TESTICULAR PROTEIN	LRRC37A2	0.479553
243899_AT	NEIGHBOR OF BRCA1 GENE 2	ARL17P1	0.479553
1555905_A_AT	CHROMOSOME 3 OPEN READING FRAME 23	C3ORF23	0.48032
209896_S_AT	PROTEIN TYROSINE PHOSPHATASE, NON-RECEPTOR TYPE 11 (NOONAN SYNDROME 1)	PTPN11	0.480908
1554614_A_AT	POLYPYRIMIDINE TRACT BINDING PROTEIN 2	PTBP2	0.482021
215024_AT	DKFZP586I1023 PROTEIN	C7ORF28B	0.482456
210011_S_AT	EWING SARCOMA BREAKPOINT REGION 1	EWSR1	0.482891
1569025_S_AT	FAMILY WITH SEQUENCE SIMILARITY 13, MEMBER A1	FAM13A1	0.48324
229817_AT	DKFZP434M098 PROTEIN	ZNF608	0.48518
233834_AT	NUCLEAR RECEPTOR COACTIVATOR 2	NCOA2	0.485409
233539_AT	N-ACYL-PHOSPHATIDYLETHANOLAMINE-HYDROLYZING PHOSPHOLIPASE D	NAPE-PLD	0.486123
223701_S_AT	UBIQUITIN SPECIFIC PEPTIDASE 47	USP47	0.486447
215933_S_AT	HOMEOBOX, HEMATOPOIETICALLY EXPRESSED	HHEX	0.486729
212030_AT	RNA BINDING MOTIF PROTEIN 25	RBM25	0.488048
212702_S_AT	BICAUDAL D HOMOLOG 2 (DROSOPHILA)	BICD2	0.488921
243513_AT	COILED-COIL DOMAIN CONTAINING 32	CCDC32	0.490385
209394_AT	ACETYLSEROTONIN O-METHYLTRANSFERASE-LIKE	ASMTL	0.490509
1559310_AT	KIAA0258	RGP1	0.490591
1556336_AT	KYNURENINE AMINOTRANSFERASE III	CCBL2	0.490691
1556336_AT	RNA BINDING MOTIF PROTEIN, X-LINKED	RBMX	0.490691
222041_AT	DPH1 HOMOLOG (S. CEREVISIAE)	DPH1	0.492887
221794_AT	DEDICATOR OF CYTOKINESIS 6	DOCK6	0.493373
225601_AT	HIGH-MOBILITY GROUP BOX 3	HMGB3	0.494286
223254_S_AT	KIAA1333	KIAA1333	0.494942
241916_AT	PHOSPHOLIPID SCRAMBLASE 1	PLSCR1	0.494949
1558996_AT	FORKHEAD BOX P1	FOXP1	0.495562
1554037_A_AT	ZINC FINGER AND BTB DOMAIN CONTAINING 24	ZBTB24	0.497551
238812_AT	ZINC FINGER, A20 DOMAIN CONTAINING 3	ZFAND6	0.497895
1555226_S_AT	CHROMOSOME 1 OPEN READING FRAME 43	C1ORF43	0.499134
1552482_AT	RAS ASSOCIATION (RALGDS/AF-6) AND PLECKSTRIN HOMOLOGY DOMAINS 1	RAPH1	0.499562
203911_AT	RAP1, GTPASE ACTIVATING PROTEIN 1	RAP1GAP	0.499748
226512_AT	ZINC FINGER PROTEIN 198	ZMYM2	0.499806
224407_S_AT	MST3 AND SOK1-RELATED KINASE	RP6-213H19.1	0.5
224407_S_AT	MST3 AND SOK1-RELATED KINASE	RP6-213H19.1	0.5
229506_AT	PROTEIN PHOSPHATASE 1 (FORMERLY 2C)-LIKE	PPM1L	0.5
229506_AT	PROTEIN PHOSPHATASE 1 (FORMERLY 2C)-LIKE	PPM1L	0.5
202254_AT	SIGNAL-INDUCED PROLIFERATION-ASSOCIATED 1 LIKE 1	SIPA1L1	0.5
202254_AT	SIGNAL-INDUCED PROLIFERATION-ASSOCIATED 1 LIKE 1	SIPA1L1	0.5
239372_AT	ZINC FINGER, ZZ-TYPE CONTAINING 3	ZZZ3	0.5
239372_AT	ZINC FINGER, ZZ-TYPE CONTAINING 3	ZZZ3	0.5
209032_S_AT	IMMUNOGLOBULIN SUPERFAMILY, MEMBER 4	CADM1	0.500081
208086_S_AT	DYSTROPHIN (MUSCULAR DYSTROPHY, DUCHENNE AND BECKER TYPES)	DMD	0.501214
235069_AT	TATD DNASE DOMAIN CONTAINING 3	TATDN3	0.501493
1562648_AT	HYPOTHETICAL PROTEIN LOC55580	CCDC88A	0.501529
218363_AT	EXONUCLEASE 3'-5' DOMAIN-LIKE 2	EXDL2	0.50201
211814_S_AT	CYCLIN E2	CCNE2	0.502044
227705_AT	TRANSCRIPTION ELONGATION FACTOR A (SII)-LIKE 7	TCEAL7	0.502165
202065_S_AT	PROTEIN TYROSINE PHOSPHATASE, RECEPTOR TYPE, F POLYPEPTIDE (PTPRF), INTERACTING PROTEIN (LIPRIN), ALPHA 1	PPFIA1	0.502622
215832_X_AT	PHOSPHATIDYLINOSITOL BINDING CLATHRIN ASSEMBLY PROTEIN	PICALM	0.503084
1558293_AT	KIAA1107	KIAA1107	0.503293
1555446_S_AT	TRANSMEMBRANE PROTEIN 1	TMEM1	0.506
227191_AT	T-CELL IMMUNOMODULATORY PROTEIN	ITFG1	0.506645
217223_S_AT	BREAKPOINT CLUSTER REGION	BCR	0.507077
243808_AT	CYCLIN-DEPENDENT KINASE 6	CDK6	0.507227
219462_AT	TRANSMEMBRANE PROTEIN 53	TMEM53	0.507269
1557118_A_AT	DKFZP434B105 PROTEIN	INTS6	0.507489
211095_AT	NEUROFIBROMIN 1 (NEUROFIBROMATOSIS, VON RECKLINGHAUSEN DISEASE, WATSON DISEASE)	NF1	0.507971
240778_AT	SLD5 HOMOLOG	GINS4	0.508104
212013_AT	PEROXIDASIN HOMOLOG (DROSOPHILA)	PXDN	0.508212
242778_AT	LEUPAXIN	LPXN	0.508353
233495_AT	EXOSOME COMPONENT 3	EXOSC3	0.508438
229523_AT	HYPOTHETICAL LOC388459	LOC388459	0.508864
237968_AT	ADP-RIBOSYLATION FACTOR-LIKE 6 INTERACTING PROTEIN 2	ARL6IP2	0.509841
1552816_AT	CHROMOSOME 9 OPEN READING FRAME 121	NXNL2	0.51
1567222_X_AT	ELOVL FAMILY MEMBER 5, ELONGATION OF LONG CHAIN FATTY ACIDS (FEN1/ELO2, SUR4/ELO3-LIKE, YEAST)	ELOVL5	0.510578
215708_S_AT	PRIMASE, POLYPEPTIDE 2A, 58KDA	PRIM2	0.510659
215646_S_AT	CHONDROITIN SULFATE PROTEOGLYCAN 2 (VERSICAN)	VCAN	0.511462
229761_AT	LOC440173	LOC440173	0.512107
227609_AT	EPITHELIAL STROMAL INTERACTION 1 (BREAST)	EPSTI1	0.513
237919_AT	RING FINGER AND FYVE-LIKE DOMAIN CONTAINING 1	RFFL	0.514781
235787_AT	CDC37 CELL DIVISION CYCLE 37 HOMOLOG (S. CEREVISIAE)-LIKE 1	CDC37L1	0.515733
1557756_A_AT	CHROMOSOME 14 OPEN READING FRAME 145	C14ORF145	0.516168
230964_AT	FRAS1 RELATED EXTRACELLULAR MATRIX PROTEIN 2	FREM2	0.516648
242278_AT	CEROID-LIPOFUSCINOSIS, NEURONAL 6, LATE INFANTILE, VARIANT	CLN6	0.518029
229035_S_AT	KELCH DOMAIN CONTAINING 4	KLHDC4	0.518632
227770_AT	VACUOLAR PROTEIN SORTING 4A (YEAST)	VPS4A	0.518782
230516_AT	CHROMOSOME 7 OPEN READING FRAME 30	C7ORF30	0.518903
242876_AT	V-AKT MURINE THYMOMA VIRAL ONCOGENE HOMOLOG 3 (PROTEIN KINASE B, GAMMA)	AKT3	0.518955
202278_S_AT	SERINE PALMITOYLTRANSFERASE, LONG CHAIN BASE SUBUNIT 1	SPTLC1	0.519277
1564053_A_AT	YTH DOMAIN FAMILY, MEMBER 3	YTHDF3	0.519294
214814_AT	YTH DOMAIN CONTAINING 1	YTHDC1	0.519308
223570_AT	MCM10 MINICHROMOSOME MAINTENANCE DEFICIENT 10 (S. CEREVISIAE)	MCM10	0.519412
200756_X_AT	CALUMENIN	CALU	0.519456
214923_AT	ATPASE, H+ TRANSPORTING, LYSOSOMAL 34KDA, V1 SUBUNIT D	ATP6V1D	0.521249
242965_AT	CHROMOSOME 15 OPEN READING FRAME 33	C15ORF33	0.521467
243624_AT	PROTEIN INHIBITOR OF ACTIVATED STAT, 2	PIAS2	0.521943
215758_X_AT	ZINC FINGER PROTEIN 93 (HTF34)	ZNF93	0.522843
201149_S_AT	TIMP METALLOPEPTIDASE INHIBITOR 3 (SORSBY FUNDUS DYSTROPHY, PSEUDOINFLAMMATORY)	TIMP3	0.523374
217553_AT	SIMILAR TO SIX TRANSMEMBRANE EPITHELIAL ANTIGEN OF PROSTATE	MGC87042	0.523562
209568_S_AT	RAL GUANINE NUCLEOTIDE DISSOCIATION STIMULATOR-LIKE 1	RGL1	0.52501
213957_S_AT	CENTROSOMAL PROTEIN 350KDA	CEP350	0.525154
218544_S_AT	RNA TERMINAL PHOSPHATE CYCLASE-LIKE 1	RCL1	0.52544
216054_X_AT	MYOSIN, LIGHT POLYPEPTIDE 4, ALKALI; ATRIAL, EMBRYONIC	MYL4	0.525518
244347_AT	CHROMOSOME 10 OPEN READING FRAME 61	TCTN3	0.525615
200621_AT	CYSTEINE AND GLYCINE-RICH PROTEIN 1	CSRP1	0.526364
1558738_AT	NUCLEOLAR PROTEIN 3 (APOPTOSIS REPRESSOR WITH CARD DOMAIN)	NOL3	0.527011
210543_S_AT	PROTEIN KINASE, DNA-ACTIVATED, CATALYTIC POLYPEPTIDE	PRKDC	0.527022
242981_AT	CYTOCHROME P450, FAMILY 3, SUBFAMILY A, POLYPEPTIDE 5	CYP3A5	0.527336
210882_S_AT	TROPHININ	TRO	0.527385
215210_S_AT	DIHYDROLIPOAMIDE S-SUCCINYLTRANSFERASE (E2 COMPONENT OF 2-OXO-GLUTARATE COMPLEX)	DLST	0.527817
214908_S_AT	TRANSFORMATION/TRANSCRIPTION DOMAIN-ASSOCIATED PROTEIN	TRRAP	0.527863
213029_AT	NUCLEAR FACTOR I/B	NFIB	0.527912
204811_S_AT	CALCIUM CHANNEL, VOLTAGE-DEPENDENT, ALPHA 2/DELTA SUBUNIT 2	CACNA2D2	0.528221
226935_S_AT	CISPLATIN RESISTANCE RELATED PROTEIN CRR9P	CLPTM1L	0.528256
228391_AT	CYTOCHROME P450, FAMILY 4, SUBFAMILY V, POLYPEPTIDE 2	CYP4V2	0.528593
243502_AT	GAP JUNCTION PROTEIN, ALPHA 7, 45KDA (CONNEXIN 45)	GJC1	0.528892
244389_AT	TOUSLED-LIKE KINASE 1	TLK1	0.529783
221079_S_AT	METHYLTRANSFERASE LIKE 2B	METTL2B	0.530243
225250_AT	STROMAL INTERACTION MOLECULE 2	STIM2	0.530958
37590_G_AT	ZINC FINGER PROTEIN 710	ZNF710	0.531261
240539_AT	AUTISM SUSCEPTIBILITY CANDIDATE 2	AUTS2	0.531303
225826_AT	HYPOTHETICAL PROTEIN MGC20496	MMAB	0.532734
204389_AT	MONOAMINE OXIDASE A	MAOA	0.533199
229989_AT	HYPOTHETICAL PROTEIN BC006136	LOC91893	0.533271
214760_AT	ZINC FINGER PROTEIN 337	ZNF337	0.53495
225813_AT	MEMBRANE ASSOCIATED DNA BINDING PROTEIN	RC3H2	0.535913
202488_S_AT	FXYD DOMAIN CONTAINING ION TRANSPORT REGULATOR 3	FXYD3	0.536317
238797_AT	TRIPARTITE MOTIF-CONTAINING 11	TRIM11	0.536448
243673_AT	HYPOTHETICAL PROTEIN FLJ11016	RBM41	0.537808
222859_S_AT	DUAL ADAPTOR OF PHOSPHOTYROSINE AND 3-PHOSPHOINOSITIDES	DAPP1	0.538079
234106_S_AT	KIAA1552 PROTEIN	FLYWCH1	0.539211
229303_AT	SPLICING FACTOR 3B, SUBUNIT 1, 155KDA	SF3B1	0.539621
225374_AT	CHROMOSOME 17 OPEN READING FRAME 32	C17ORF32	0.539713
226643_S_AT	NUDC DOMAIN CONTAINING 2	NUDCD2	0.540561
240765_AT	SPECTRIN DOMAIN WITH COILED-COILS 1	SPECC1	0.541371
221511_X_AT	CELL CYCLE PROGRESSION 1	CCPG1	0.541374
205684_S_AT	DENN/MADD DOMAIN CONTAINING 4C	DENND4C	0.541548
212002_AT	CHROMOSOME 1 OPEN READING FRAME 144	C1ORF144	0.541557
227231_AT	KIAA1211 PROTEIN	KIAA1211	0.542052
203081_AT	CATENIN, BETA INTERACTING PROTEIN 1	CTNNBIP1	0.542497
1557050_AT	HOMEOBOX A2	HOXA2	0.542515
237158_S_AT	M-PHASE PHOSPHOPROTEIN 9	MPHOSPH9	0.542686
209635_AT	ADAPTOR-RELATED PROTEIN COMPLEX 1, SIGMA 1 SUBUNIT	AP1S1	0.543067
213804_AT	INOSITOL POLYPHOSPHATE-5-PHOSPHATASE, 75KDA	INPP5B	0.543377
224882_AT	ACYL-COA SYNTHETASE SHORT-CHAIN FAMILY MEMBER 1	ACSS1	0.545708
241844_X_AT	HYPOTHETICAL PROTEIN FLJ23235	TMEM156	0.545959
1560647_AT	TSPY-LIKE 1	TSPYL1	0.546602
225599_S_AT	HYPOTHETICAL PROTEIN LOC286144	LOC286144	0.546738
238828_AT	KIAA1919	KIAA1919	0.547329
1565830_AT	KIAA1731	KIAA1731	0.548009
208860_S_AT	ALPHA THALASSEMIA/MENTAL RETARDATION SYNDROME X-LINKED (RAD54 HOMOLOG, S. CEREVISIAE)	ATRX	0.54807
242386_X_AT	HYPOTHETICAL PROTEIN LOC283387	LOC283387	0.549026
213289_AT	SPERMIDINE/SPERMINE N1-ACETYL TRANSFERASE-LIKE 1	SATL1	0.549136
222111_AT	FAMILY WITH SEQUENCE SIMILARITY 63, MEMBER B	FAM63B	0.549161
230154_AT	WW DOMAIN CONTAINING ADAPTOR WITH COILED-COIL	WAC	0.550055
204270_AT	V-SKI SARCOMA VIRAL ONCOGENE HOMOLOG (AVIAN)	SKI	0.551544
205035_AT	CTD (CARBOXY-TERMINAL DOMAIN, RNA POLYMERASE II, POLYPEPTIDE A) PHOSPHATASE, SUBUNIT 1	CTDP1	0.551926
232940_S_AT	MYELOID/LYMPHOID OR MIXED-LINEAGE LEUKEMIA 3	MLL3	0.552495
205227_AT	INTERLEUKIN 1 RECEPTOR ACCESSORY PROTEIN	IL1RAP	0.552561
200793_S_AT	ACONITASE 2, MITOCHONDRIAL	ACO2	0.552818
219892_AT	TRANSMEMBRANE 6 SUPERFAMILY MEMBER 1	TM6SF1	0.553488
202340_X_AT	NUCLEAR RECEPTOR SUBFAMILY 4, GROUP A, MEMBER 1	NR4A1	0.553846
227256_AT	UBIQUITIN SPECIFIC PEPTIDASE 31	USP31	0.554315
228184_AT	HYPOTHETICAL PROTEIN DKFZP434I0428	DISP1	0.554531
227163_AT	GLUTATHIONE S-TRANSFERASE OMEGA 2	GSTO2	0.554566
236908_AT	ACID PHOSPHATASE-LIKE 2	ACPL2	0.554806
1553153_AT	HYPOTHETICAL PROTEIN FLJ38708	ATP6V0D2	0.555352
206283_S_AT	T-CELL ACUTE LYMPHOCYTIC LEUKEMIA 1	TAL1	0.555474
210008_S_AT	MITOCHONDRIAL RIBOSOMAL PROTEIN S12	MRPS12	0.556005
219944_AT	RESTIN-LIKE 2	CLIP4	0.556239
217937_S_AT	DKFZP586J0917 PROTEIN	HDAC7A	0.556514
204136_AT	COLLAGEN, TYPE VII, ALPHA 1 (EPIDERMOLYSIS BULLOSA, DYSTROPHIC, DOMINANT AND RECESSIVE)	COL7A1	0.556911
232054_AT	PROTOCADHERIN 20	PCDH20	0.557308
235744_AT	PTC7 PROTEIN PHOSPHATASE HOMOLOG (S. CEREVISIAE)	PPTC7	0.55754
212963_AT	TM2 DOMAIN CONTAINING 1	TM2D1	0.557591
238356_AT	DEDICATOR OF CYTOKINESIS 11	DOCK11	0.55773
204564_AT	POLYCOMB GROUP RING FINGER 3	PCGF3	0.557857
243442_X_AT	PHOSPHATIDIC ACID PHOSPHATASE TYPE 2A	PPAP2A	0.557859
1555306_A_AT	ENDOTHELIN CONVERTING ENZYME 2	ECE2	0.557966
224151_S_AT	ADENYLATE KINASE 3	AK3	0.558731
1555436_A_AT	AF4/FMR2 FAMILY, MEMBER 4	AFF4	0.558799
229485_X_AT	HYPOTHETICAL PROTEIN BC012029	LOC152573	0.559217
227237_X_AT	KIAA1273 PROTEIN	ATAD3B	0.560627
1565873_AT	KIAA1279	KIAA1279	0.560797
1569106_S_AT	SET DOMAIN CONTAINING 5	SETD5	0.561493
214245_AT	RIBOSOMAL PROTEIN S14	RPS14	0.561569
213457_AT	MALIGNANT FIBROUS HISTIOCYTOMA AMPLIFIED SEQUENCE 1	MFHAS1	0.561596
204202_AT	IQ MOTIF CONTAINING E	IQCE	0.56174
203506_S_AT	MEDIATOR OF RNA POLYMERASE II TRANSCRIPTION, SUBUNIT 12 HOMOLOG (YEAST)	MED12	0.562233
226811_AT	FAMILY WITH SEQUENCE SIMILARITY 46, MEMBER C	FAM46C	0.562531
243861_AT	KIAA1961 GENE	FNIP1	0.562858
242540_AT	CHROMOSOME 11 OPEN READING FRAME 47	C11ORF47	0.562955
1553227_S_AT	BROMODOMAIN AND WD REPEAT DOMAIN CONTAINING 1	BRWD1	0.563031
206920_S_AT	GLE1 RNA EXPORT MEDIATOR-LIKE (YEAST)	GLE1	0.563188
217368_AT	ATP SYNTHASE, H+ TRANSPORTING, MITOCHONDRIAL F0 COMPLEX, SUBUNIT C (SUBUNIT 9) PSEUDOGENE 1	ATP5GP1	0.563676
1555562_A_AT	ZINC FINGER, CCHC DOMAIN CONTAINING 7	ZCCHC7	0.564281
205169_AT	RETINOBLASTOMA BINDING PROTEIN 5	RBBP5	0.564678
242123_AT	PROGESTIN AND ADIPOQ RECEPTOR FAMILY MEMBER VII	PAQR7	0.564804
214632_AT	NEUROPILIN 2	NRP2	0.564982
223879_S_AT	OXIDATION RESISTANCE 1	OXR1	0.565426
210876_AT	ANNEXIN A2 PSEUDOGENE 1	ANXA2P1	0.566768
228022_AT	COILED-COIL DOMAIN CONTAINING 18	CCDC18	0.566785
211501_S_AT	EUKARYOTIC TRANSLATION INITIATION FACTOR 3, SUBUNIT 9 ETA, 116KDA	EIF3B	0.567671
229072_AT	RAB30, MEMBER RAS ONCOGENE FAMILY	RAB30	0.567703
229331_AT	SPERMATOGENESIS ASSOCIATED 18 HOMOLOG (RAT)	SPATA18	0.568156
213446_S_AT	IQ MOTIF CONTAINING GTPASE ACTIVATING PROTEIN 1	IQGAP1	0.568514
204567_S_AT	ATP-BINDING CASSETTE, SUB-FAMILY G (WHITE), MEMBER 1	ABCG1	0.568929
1554987_AT	GOLGI AUTOANTIGEN, GOLGIN SUBFAMILY A, 3	GOLGA3	0.569106
1553940_A_AT	LEUCINE RICH REPEAT CONTAINING 28	LRRC28	0.569265
228778_AT	MICROCEPHALY, PRIMARY AUTOSOMAL RECESSIVE 1	MCPH1	0.569462
1554256_A_AT	PECANEX-LIKE 2 (DROSOPHILA)	PCNXL2	0.569594
221423_S_AT	YIP1 DOMAIN FAMILY, MEMBER 5	YIPF5	0.569673
230475_AT	SIMILAR TO RIKEN CDNA 6030419C18 GENE	LOC388135	0.570403
1556579_S_AT	IMMUNOGLOBULIN SUPERFAMILY, MEMBER 10	IGSF10	0.570404
239339_AT	ZINC FINGER PROTEIN 397	ZNF397	0.57049
1552319_A_AT	KALLIKREIN 8 (NEUROPSIN/OVASIN)	KLK8	0.570668
205584_AT	CHROMOSOME X OPEN READING FRAME 45	CXORF45	0.570753
239757_AT	ZINC FINGER, A20 DOMAIN CONTAINING 3	ZFAND6	0.571429
212994_AT	THO COMPLEX 2	THOC2	0.571511
227259_AT	CD47 ANTIGEN (RH-RELATED ANTIGEN, INTEGRIN-ASSOCIATED SIGNAL TRANSDUCER)	CD47	0.571552
201965_S_AT	SENATAXIN	SETX	0.571773
208614_S_AT	FILAMIN B, BETA (ACTIN BINDING PROTEIN 278)	FLNB	0.572372
200596_S_AT	EUKARYOTIC TRANSLATION INITIATION FACTOR 3, SUBUNIT 10 THETA, 150/170KDA	EIF3A	0.572829
227089_AT	HMG-BOX TRANSCRIPTION FACTOR 1	HBP1	0.573098
227642_AT	TRANSCRIPTION FACTOR CP2-LIKE 1	TFCP2L1	0.574022
214679_X_AT	GUANINE NUCLEOTIDE BINDING PROTEIN (G PROTEIN), ALPHA 11 (GQ CLASS)	GNA11	0.574054
1552812_A_AT	SUMO1/SENTRIN SPECIFIC PEPTIDASE 1	SENP1	0.574637
1555167_S_AT	PRE-B-CELL COLONY ENHANCING FACTOR 1	PBEF1	0.575078
232296_S_AT	HYPOTHETICAL PROTEIN FLJ12662	GFM1	0.575293
209254_AT	KIAA0265 PROTEIN	KIAA0265	0.575445
226220_AT	DORA REVERSE STRAND PROTEIN 1	METTL9	0.575641
1559496_AT	PYROPHOSPHATASE (INORGANIC) 2	PPA2	0.575984
228312_AT	PEPTIDASE INHIBITOR 16	PI16	0.576559
207782_S_AT	PRESENILIN 1 (ALZHEIMER DISEASE 3)	PSEN1	0.576606
223730_AT	GLYPICAN 6	GPC6	0.576948
220104_AT	ZINC FINGER CCCH-TYPE, ANTIVIRAL 1	ZC3HAV1	0.577419
1553118_AT	THIOESTERASE SUPERFAMILY MEMBER 4	THEM4	0.577442
233400_AT	HYPOTHETICAL PROTEIN FLJ23518	CCDC82	0.578348
212257_S_AT	SWI/SNF RELATED, MATRIX ASSOCIATED, ACTIN DEPENDENT REGULATOR OF CHROMATIN, SUBFAMILY A, MEMBER 2	SMARCA2	0.579855
210233_AT	INTERLEUKIN 1 RECEPTOR ACCESSORY PROTEIN	IL1RAP	0.580209
212752_AT	CYTOPLASMIC LINKER ASSOCIATED PROTEIN 1	CLASP1	0.580741
207620_S_AT	CALCIUM/CALMODULIN-DEPENDENT SERINE PROTEIN KINASE (MAGUK FAMILY)	CASK	0.581473
201311_S_AT	SH3 DOMAIN BINDING GLUTAMIC ACID-RICH PROTEIN LIKE	SH3BGRL	0.581589
235344_AT	PROTEIN PHOSPHATASE 1A (FORMERLY 2C), MAGNESIUM-DEPENDENT, ALPHA ISOFORM	PPM1A	0.582952
34406_AT	PHOSPHOFURIN ACIDIC CLUSTER SORTING PROTEIN 2	PACS2	0.583131
228940_AT	NADH DEHYDROGENASE (UBIQUINONE) 1 BETA SUBCOMPLEX, 4, 15KDA	NDUFB4	0.583205
1554761_A_AT	HYPOTHETICAL PROTEIN FLJ20397	HEATR2	0.583299
226384_AT	PHOSPHATIDIC ACID PHOSPHATASE TYPE 2 DOMAIN CONTAINING 1B	PPAPDC1B	0.583333
1563614_AT	MDM2, TRANSFORMED 3T3 CELL DOUBLE MINUTE 2, P53 BINDING PROTEIN (MOUSE) BINDING PROTEIN, 104KDA	MTBP	0.583881
234140_S_AT	STROMAL INTERACTION MOLECULE 2	STIM2	0.584246
1569827_AT	ATG7 AUTOPHAGY RELATED 7 HOMOLOG (S. CEREVISIAE)	ATG7	0.584296
229184_AT	CYCLIN T2	CCNT2	0.584336
232486_AT	LEUCINE RICH REPEAT AND FIBRONECTIN TYPE III DOMAIN CONTAINING 1	LRFN1	0.58473
235601_AT	MITOGEN-ACTIVATED PROTEIN KINASE KINASE 5	MAP2K5	0.584801
228519_X_AT	COLD INDUCIBLE RNA BINDING PROTEIN	CIRBP	0.584924
217547_X_AT	ZINC FINGER PROTEIN 675	ZNF675	0.585533
204562_AT	INTERFERON REGULATORY FACTOR 4	IRF4	0.585596
1557674_S_AT	EF-HAND CALCIUM BINDING DOMAIN 2	EFCAB2	0.585633
213986_S_AT	CHROMOSOME 19 OPEN READING FRAME 6	C19ORF6	0.58567
223522_AT	CHROMOSOME 9 OPEN READING FRAME 45	C9ORF45	0.586047
227978_S_AT	HYPOTHETICAL PROTEIN BC010734	ZADH2	0.586311
231837_AT	UBIQUITIN SPECIFIC PEPTIDASE 28	USP28	0.587512
231829_AT	VIRUS-INDUCED SIGNALING ADAPTER	VISA	0.587583
212107_S_AT	DEAH (ASP-GLU-ALA-HIS) BOX POLYPEPTIDE 9	DHX9	0.588338
232471_AT	MYOSIN IE	MYO1E	0.58845
226187_AT	CDP-DIACYLGLYCEROL SYNTHASE (PHOSPHATIDATE CYTIDYLYLTRANSFERASE) 1	CDS1	0.588652
205189_S_AT	FANCONI ANEMIA, COMPLEMENTATION GROUP C	FANCC	0.58925
218812_S_AT	CHROMOSOME 7 OPEN READING FRAME 19	ORAI2	0.589616
223444_AT	SUMO1/SENTRIN SPECIFIC PEPTIDASE 7	SENP7	0.589845
227829_AT	GLYCOSYLTRANSFERASE-LIKE 1B	GYLTL1B	0.590467
205141_AT	RIBONUCLEASE, RNASE A FAMILY, 4	RNASE4	0.590601
204147_S_AT	TRANSCRIPTION FACTOR DP-1	TFDP1	0.590802
206536_S_AT	BACULOVIRAL IAP REPEAT-CONTAINING 4	BIRC4	0.590963
205251_AT	PERIOD HOMOLOG 2 (DROSOPHILA)	PER2	0.591368
208490_X_AT	HISTONE 1, H2BD	HIST2H3PS2	0.591427
233013_X_AT	RIBOSOMAL PROTEIN L7-LIKE 1	RPL7L1	0.591428
1553218_A_AT	ZINC FINGER PROTEIN 512	ZNF512	0.591619
223450_S_AT	COMPONENT OF OLIGOMERIC GOLGI COMPLEX 3	COG3	0.591754
201971_S_AT	ATPASE, H+ TRANSPORTING, LYSOSOMAL 70KDA, V1 SUBUNIT A	ATP6V1A	0.592241
203778_AT	MANNOSIDASE, BETA A, LYSOSOMAL	MANBA	0.592452
212062_AT	ATPASE, CLASS II, TYPE 9A	ATP9A	0.59256
201025_AT	EUKARYOTIC TRANSLATION INITIATION FACTOR 5B	EIF5B	0.592631
202383_AT	SMCY HOMOLOG, X-LINKED (MOUSE)	JARID1C	0.592641
206219_S_AT	VAV 1 ONCOGENE	VAV1	0.59265
212443_AT	NEUROBEACHIN-LIKE 2	NBEAL2	0.592702
235518_AT	SOLUTE CARRIER FAMILY 8 (SODIUM/CALCIUM EXCHANGER), MEMBER 1	SLC8A1	0.592963
203549_S_AT	LIPOPROTEIN LIPASE	LPL	0.593304
228457_AT	PROTEIN PHOSPHATASE 1 (FORMERLY 2C)-LIKE	PPM1L	0.593866
212478_AT	HYPOTHETICAL PROTEIN FLJ13910	LOC285074	0.59401
209538_AT	ZINC FINGER PROTEIN 32 (KOX 30)	ZNF32	0.594122
1555960_AT	HISTIDINE TRIAD NUCLEOTIDE BINDING PROTEIN 1	HINT1	0.594152
201635_S_AT	FRAGILE X MENTAL RETARDATION, AUTOSOMAL HOMOLOG 1	FXR1	0.594203
241801_AT	GPI DEACYLASE	PGAP1	0.594555
206217_AT	ECTODYSPLASIN A	EDA	0.594807
219445_AT	GLIOMA TUMOR SUPPRESSOR CANDIDATE REGION GENE 1	GLTSCR1	0.595173
210417_S_AT	PHOSPHATIDYLINOSITOL 4-KINASE, CATALYTIC, BETA POLYPEPTIDE	PI4KB	0.595602
213385_AT	CHIMERIN (CHIMAERIN) 2	CHN2	0.596181
210907_S_AT	PROGRAMMED CELL DEATH 10	PDCD10	0.596458
209462_AT	AMYLOID BETA (A4) PRECURSOR-LIKE PROTEIN 1	APLP1	0.597772
204290_S_AT	ALDEHYDE DEHYDROGENASE 6 FAMILY, MEMBER A1	ALDH6A1	0.597865
224301_X_AT	H2A HISTONE FAMILY, MEMBER J	H2AFJ	0.598832
201781_S_AT	ARYL HYDROCARBON RECEPTOR INTERACTING PROTEIN	AIP	0.599227
203260_AT	HD DOMAIN CONTAINING 2	HDDC2	0.600269
224860_AT	CHROMOSOME 9 OPEN READING FRAME 123	C9ORF123	0.600431
225635_S_AT	HYPOTHETICAL GENE SUPPORTED BY AK091718	LOC401504	0.600641
224994_AT	CALCIUM/CALMODULIN-DEPENDENT PROTEIN KINASE (CAM KINASE) II DELTA	CAMK2D	0.600927
226041_AT	N-ACYL-PHOSPHATIDYLETHANOLAMINE-HYDROLYZING PHOSPHOLIPASE D	NAPE-PLD	0.601551
1554098_AT	SPINDLIN FAMILY, MEMBER 3	SPIN3	0.601717
201075_S_AT	SWI/SNF RELATED, MATRIX ASSOCIATED, ACTIN DEPENDENT REGULATOR OF CHROMATIN, SUBFAMILY C, MEMBER 1	SMARCC1	0.602254
213094_AT	G PROTEIN-COUPLED RECEPTOR 126	GPR126	0.602484
238516_AT	BONE MORPHOGENETIC PROTEIN RECEPTOR, TYPE II (SERINE/THREONINE KINASE)	BMPR2	0.602671
203589_S_AT	TRANSCRIPTION FACTOR DP-2 (E2F DIMERIZATION PARTNER 2)	TFDP2	0.602819
223353_AT	HCCA2 PROTEIN	HCCA2	0.602939
209684_AT	RAS AND RAB INTERACTOR 2	RIN2	0.603068
236224_AT	RAS-LIKE WITHOUT CAAX 1	RIT1	0.603576
205323_S_AT	METAL-REGULATORY TRANSCRIPTION FACTOR 1	MTF1	0.604328
230769_AT	DENN/MADD DOMAIN CONTAINING 2C	DENND2C	0.604512
43934_AT	G PROTEIN-COUPLED RECEPTOR 137	GPR137	0.604743
216449_X_AT	HEAT SHOCK PROTEIN 90KDA BETA (GRP94), MEMBER 1	HSP90B1	0.604862
228759_AT	CAMP RESPONSIVE ELEMENT BINDING PROTEIN 3-LIKE 2	CREB3L2	0.605281
1555154_A_AT	QUAKING HOMOLOG, KH DOMAIN RNA BINDING (MOUSE)	QKI	0.605324
209333_AT	UNC-51-LIKE KINASE 1 (C. ELEGANS)	ULK1	0.605588
207856_S_AT	HYPOTHETICAL PROTEIN FLJ20297	SMPD4	0.605692
205031_AT	EPHRIN-B3	EFNB3	0.606096
223262_S_AT	FGFR1 ONCOGENE PARTNER 2	FGFR1OP2	0.606687
224798_S_AT	CHROMOSOME 15 OPEN READING FRAME 17	C15ORF17	0.606853
225697_AT	CDC2-RELATED KINASE, ARGININE/SERINE-RICH	CRKRS	0.607048
210821_X_AT	CENTROMERE PROTEIN A, 17KDA	CENPA	0.607254
209980_S_AT	SERINE HYDROXYMETHYLTRANSFERASE 1 (SOLUBLE)	SHMT1	0.607371
211536_X_AT	MITOGEN-ACTIVATED PROTEIN KINASE KINASE KINASE 7	MAP3K7	0.607455
203504_S_AT	ATP-BINDING CASSETTE, SUB-FAMILY A (ABC1), MEMBER 1	ABCA1	0.607558
225095_AT	SERINE PALMITOYLTRANSFERASE, LONG CHAIN BASE SUBUNIT 2	SPTLC2	0.607735
211136_S_AT	CLEFT LIP AND PALATE ASSOCIATED TRANSMEMBRANE PROTEIN 1	CLPTM1	0.607901
233655_S_AT	FAMILY WITH SEQUENCE SIMILARITY 29, MEMBER A	FAM29A	0.609077
202783_AT	NICOTINAMIDE NUCLEOTIDE TRANSHYDROGENASE	NNT	0.610298
209105_AT	NUCLEAR RECEPTOR COACTIVATOR 1	NCOA1	0.610774
203100_S_AT	CHROMODOMAIN PROTEIN, Y-LIKE	CDYL	0.61114
227993_AT	METHIONYL AMINOPEPTIDASE 2	METAP2	0.611259
228804_AT	DIGEORGE SYNDROME CRITICAL REGION GENE 5 (NON-CODING)	DGCR5	0.611397
207992_S_AT	ADENOSINE MONOPHOSPHATE DEAMINASE (ISOFORM E)	AMPD3	0.611397
205486_AT	TESTIS-SPECIFIC KINASE 2	TESK2	0.611864
206002_AT	G PROTEIN-COUPLED RECEPTOR 64	GPR64	0.611982
226557_AT	TETRATRICOPEPTIDE REPEAT DOMAIN 5	TTC5	0.612336
203610_S_AT	TRIPARTITE MOTIF-CONTAINING 38	TRIM38	0.612732
221142_S_AT	PEROXISOMAL TRANS-2-ENOYL-COA REDUCTASE	PECR	0.612857
207627_S_AT	TRANSCRIPTION FACTOR CP2	TFCP2	0.612897
206090_S_AT	KIAA0457 PROTEIN	DISC1	0.613371
219116_S_AT	DCN1, DEFECTIVE IN CULLIN NEDDYLATION 1, DOMAIN CONTAINING 2 (S. CEREVISIAE)	DCUN1D2	0.613657
202750_S_AT	TUFTELIN INTERACTING PROTEIN 11	TFIP11	0.613717
214941_S_AT	HUNTINGTIN-INTERACTING PROTEIN A	PRPF40A	0.613758
211450_S_AT	MUTS HOMOLOG 6 (E. COLI)	MSH6	0.61437
226931_AT	TRANSMEMBRANE AND TETRATRICOPEPTIDE REPEAT CONTAINING 1	TMTC1	0.614542
225355_AT	HYPOTHETICAL PROTEIN DKFZP761M1511	DKFZP761M1511	0.615343
212986_S_AT	TOUSLED-LIKE KINASE 2	TLK2	0.615684
211356_X_AT	LEPTIN RECEPTOR	LEPR	0.615851
230752_AT	CHROMOBOX HOMOLOG 5 (HP1 ALPHA HOMOLOG, DROSOPHILA)	CBX5	0.615902
213012_AT	NEURAL PRECURSOR CELL EXPRESSED, DEVELOPMENTALLY DOWN-REGULATED 4	NEDD4	0.615919
240690_AT	HYPOTHETICAL PROTEIN DKFZP761P0423	PRAGMIN	0.616254
220321_S_AT	HYPOTHETICAL PROTEIN FLJ13646	CCDC121	0.616952
213679_AT	HYPOTHETICAL PROTEIN FLJ13946	TTC30A	0.617168
1554472_A_AT	PHD FINGER PROTEIN 20-LIKE 1	PHF20L1	0.617647
236116_AT	GLYCOPROTEIN M6B	GPM6B	0.617791
244407_AT	CYTOCHROME P450, FAMILY 39, SUBFAMILY A, POLYPEPTIDE 1	CYP39A1	0.617871
217403_S_AT	ZINC FINGER PROTEIN 227	ZNF227	0.61825
1554341_A_AT	DNA HELICASE HEL308	HEL308	0.618975
219922_S_AT	LATENT TRANSFORMING GROWTH FACTOR BETA BINDING PROTEIN 3	LTBP3	0.61932
209182_S_AT	CHROMOSOME 10 OPEN READING FRAME 10	C10ORF10	0.61944
209068_AT	HETEROGENEOUS NUCLEAR RIBONUCLEOPROTEIN D-LIKE	HNRPDL	0.620008
1555105_A_AT	MESODERM INDUCTION EARLY RESPONSE 1 HOMOLOG (XENOPUS LAEVIS)	MIER1	0.620192
218599_AT	REC8-LIKE 1 (YEAST)	REC8	0.62031
223794_AT	ARMADILLO REPEAT CONTAINING 4	ARMC4	0.620603
225433_AT	GENERAL TRANSCRIPTION FACTOR IIA, 1, 19/37KDA	GTF2A1	0.620711
234726_S_AT	HYPOTHETICAL PROTEIN FLJ13576	TMEM168	0.620843
238353_AT	RAS-LIKE, FAMILY 11, MEMBER A	RASL11A	0.621562
227319_AT	CHROMOSOME 16 OPEN READING FRAME 44	C16ORF44	0.62172
231090_S_AT	KIAA1557 PROTEIN	ARID2	0.621828
208629_S_AT	HYDROXYACYL-COENZYME A DEHYDROGENASE/3-KETOACYL-COENZYME A THIOLASE/ENOYL-COENZYME A HYDRATASE (TRIFUNCTIONAL PROTEIN), ALPHA SUBUNIT	HADHA	0.621995
221797_AT	HYPOTHETICAL PROTEIN LOC339229	C17ORF90	0.622042
212196_AT	INTERLEUKIN 6 SIGNAL TRANSDUCER (GP130, ONCOSTATIN M RECEPTOR)	IL6ST	0.622172
210964_S_AT	GLYCOGENIN 2	GYG2	0.622505
214583_AT	REGULATORY SOLUTE CARRIER PROTEIN, FAMILY 1, MEMBER 1	RSC1A1	0.622681
213989_X_AT	SET DOMAIN CONTAINING 4	SETD4	0.622816
213623_AT	KINESIN FAMILY MEMBER 3A	KIF3A	0.622902
222946_S_AT	CHROMOSOME 1 OPEN READING FRAME 135	C1ORF135	0.623529
222320_AT	CELL DIVISION CYCLE 73, PAF1/RNA POLYMERASE II COMPLEX COMPONENT, HOMOLOG (S. CEREVISIAE)	CDC73	0.6238
227975_AT	G PROTEIN-REGULATED INDUCER OF NEURITE OUTGROWTH 1	GPRIN1	0.623971
236477_AT	HUNTINGTIN-INTERACTING PROTEIN A	PRPF40A	0.624625
218618_S_AT	FIBRONECTIN TYPE III DOMAIN CONTAINING 3B	FNDC3B	0.625239
223464_AT	KIAA1534 PROTEIN	OSBPL5	0.625465
222705_S_AT	SOLUTE CARRIER FAMILY 25 (MITOCHONDRIAL CARRIER; ORNITHINE TRANSPORTER) MEMBER 15	SLC25A15	0.625778
235263_AT	DKFZP434A0131 PROTEIN	STAG3L2	0.6258
225360_AT	HYPOTHETICAL PROTEIN PP2447	TRABD	0.625914
216129_AT	ATPASE, CLASS II, TYPE 9A	ATP9A	0.626176
229673_AT	CHROMOSOME 14 OPEN READING FRAME 118	C14ORF118	0.626483
229704_AT	ANDROGEN-INDUCED PROLIFERATION INHIBITOR	PDS5B	0.626701
230524_AT	MANNOSE PHOSPHATE ISOMERASE	MPI	0.627022
241693_AT	OXYSTEROL-BINDING PROTEIN-RELATED PROTEIN 1	OSBPL1A	0.627038
1558249_S_AT	SYNTAXIN 16	STX16	0.627125
232902_S_AT	ARGINYL-TRNA SYNTHETASE-LIKE	RARS2	0.628493
212471_AT	KIAA0241	KIAA0241	0.6289
1553894_AT	HYPOTHETICAL PROTEIN FLJ31846	CCDC122	0.628924
225555_X_AT	AURORA KINASE A INTERACTING PROTEIN 1	AURKAIP1	0.62898
1554767_S_AT	CRYSTALLIN, ZETA (QUINONE REDUCTASE)-LIKE 1	CRYZL1	0.629137
226882_X_AT	WD REPEAT DOMAIN 4	WDR4	0.62934
235224_S_AT	CULLIN-ASSOCIATED AND NEDDYLATION-DISSOCIATED 1	CAND1	0.629412
211084_X_AT	PROTEIN KINASE D3	PRKD3	0.629605
232023_AT	TRANSMEMBRANE PROTEIN 67	TMEM67	0.629677
209136_S_AT	UBIQUITIN SPECIFIC PEPTIDASE 10	USP10	0.629731
1556021_AT	HYPOTHETICAL PROTEIN LOC144874	LOC144874	0.630575
214210_AT	SOLUTE CARRIER FAMILY 25 (MITOCHONDRIAL CARRIER; PEROXISOMAL MEMBRANE PROTEIN, 34KDA), MEMBER 17	SLC25A17	0.630654
223241_AT	SORTING NEXIN 8	SNX8	0.63086
225739_AT	RAB11 FAMILY INTERACTING PROTEIN 4 (CLASS II)	RAB11FIP4	0.631068
230918_AT	FIBROBLAST GROWTH FACTOR 7 (KERATINOCYTE GROWTH FACTOR)	FGF7	0.631288
230265_AT	SEL-1 SUPPRESSOR OF LIN-12-LIKE (C. ELEGANS)	SEL1L	0.631362
231747_AT	CYSTEINYL LEUKOTRIENE RECEPTOR 1	CYSLTR1	0.63153
242442_X_AT	RNA (GUANINE-9-) METHYLTRANSFERASE DOMAIN CONTAINING 2	RG9MTD2	0.63181
208042_AT	FETAL HYPOTHETICAL PROTEIN	AGGF1	0.632069
201969_AT	NUCLEAR AUTOANTIGENIC SPERM PROTEIN (HISTONE-BINDING)	NASP	0.632172
218813_S_AT	SH3-DOMAIN GRB2-LIKE ENDOPHILIN B2	SH3GLB2	0.632831
207777_S_AT	SP140 NUCLEAR BODY PROTEIN	SP140	0.632849
227337_AT	ANKYRIN REPEAT DOMAIN 37	ANKRD37	0.632914
221002_S_AT	TETRASPANIN 14	TSPAN14	0.632989
209393_S_AT	EUKARYOTIC TRANSLATION INITIATION FACTOR 4E MEMBER 2	EIF4E2	0.633273
235006_AT	SIMILAR TO RIKEN CDNA A430101B06 GENE	CDKN2AIPNL	0.634233
205062_X_AT	AT RICH INTERACTIVE DOMAIN 4A (RBP1-LIKE)	ARID4A	0.634426
1560916_A_AT	DPY-19-LIKE 1 (C. ELEGANS)	DPY19L1	0.635078
220892_S_AT	PHOSPHOSERINE AMINOTRANSFERASE 1	PSAT1	0.635189
202374_S_AT	RAB3 GTPASE ACTIVATING PROTEIN SUBUNIT 2 (NON-CATALYTIC)	RAB3GAP2	0.63523
211519_S_AT	KINESIN FAMILY MEMBER 2C	KIF2C	0.635421
230742_AT	RNA BINDING MOTIF PROTEIN 5	RBM5	0.635666
221571_AT	TNF RECEPTOR-ASSOCIATED FACTOR 3	TRAF3	0.635697
201228_S_AT	ARIADNE HOMOLOG 2 (DROSOPHILA)	ARIH2	0.635764
204241_AT	ACYL-COENZYME A OXIDASE 3, PRISTANOYL	ACOX3	0.63584
214700_X_AT	DKFZP434D193 PROTEIN	RIF1	0.635916
213659_AT	ZINC FINGER PROTEIN 75 (D8C6)	ZNF75	0.636003
229564_AT	KRAKEN-LIKE	SERHL	0.637007
231850_X_AT	KIAA1712	KIAA1712	0.63716
224834_AT	DENDRITIC CELL-DERIVED UBIQUITIN-LIKE PROTEIN	UBTD2	0.637256
235896_S_AT	SMITH-MAGENIS SYNDROME CHROMOSOME REGION, CANDIDATE 7	SMCR7	0.637465
219702_AT	PLACENTA-SPECIFIC 1	PLAC1	0.637734
207022_S_AT	LACTATE DEHYDROGENASE C	LDHC	0.637911
203786_S_AT	TUMOR PROTEIN D52-LIKE 1	TPD52L1	0.63803
213470_S_AT	HETEROGENEOUS NUCLEAR RIBONUCLEOPROTEIN H1 (H)	HNRPH1	0.638509
236047_AT	CHROMOSOME 8 OPEN READING FRAME 5	C8ORF5	0.638702
224823_AT	MYOSIN, LIGHT POLYPEPTIDE KINASE	MYLK	0.638765
204238_S_AT	CHROMOSOME 6 OPEN READING FRAME 108	C6ORF108	0.639056
219336_S_AT	ACTIVATING SIGNAL COINTEGRATOR 1 COMPLEX SUBUNIT 1	ASCC1	0.639104
220261_S_AT	ZINC FINGER, DHHC-TYPE CONTAINING 4	ZDHHC4	0.639111
211256_X_AT	BUTYROPHILIN, SUBFAMILY 2, MEMBER A1	BTN2A1	0.6394
1554424_AT	FIP1 LIKE 1 (S. CEREVISIAE)	FIP1L1	0.639528
202500_AT	DNAJ (HSP40) HOMOLOG, SUBFAMILY B, MEMBER 2	DNAJB2	0.639838
223138_S_AT	KIAA1488 PROTEIN	DHX36	0.640113
203758_AT	CATHEPSIN O	CTSO	0.64013
203374_S_AT	TRIPEPTIDYL PEPTIDASE II	TPP2	0.64044
1563646_A_AT	TRANSMEMBRANE PROTEIN 67	TMEM67	0.640528
219611_S_AT	COILED-COIL DOMAIN CONTAINING 21	CCDC21	0.640859
238303_AT	STT3, SUBUNIT OF THE OLIGOSACCHARYLTRANSFERASE COMPLEX, HOMOLOG B (S. CEREVISIAE)	STT3B	0.640884
1560396_AT	KELCH-LIKE 6 (DROSOPHILA)	KLHL6	0.641245
229119_S_AT	TETRATRICOPEPTIDE REPEAT DOMAIN 19	TTC19	0.641666
212808_AT	NUCLEAR FACTOR OF ACTIVATED T-CELLS, CYTOPLASMIC, CALCINEURIN-DEPENDENT 2 INTERACTING PROTEIN	NFATC2IP	0.642255
226617_AT	ADP-RIBOSYLATION FACTOR-LIKE 5A	ARL5A	0.642465
217878_S_AT	CELL DIVISION CYCLE 27	CDC27	0.642772
230508_AT	DICKKOPF HOMOLOG 3 (XENOPUS LAEVIS)	DKK3	0.642857
218720_X_AT	SEIZURE RELATED 6 HOMOLOG (MOUSE)-LIKE 2	SEZ6L2	0.643029
208420_X_AT	SUPPRESSOR OF TY 6 HOMOLOG (S. CEREVISIAE)	SUPT6H	0.643206
225587_AT	TRANSMEMBRANE PROTEIN 129	TMEM129	0.643284
227585_AT	ATPASE FAMILY, AAA DOMAIN CONTAINING 1	ATAD1	0.643411
206342_X_AT	IDURONATE 2-SULFATASE (HUNTER SYNDROME)	IDS	0.643747
204772_S_AT	TRANSCRIPTION TERMINATION FACTOR, RNA POLYMERASE I	TTF1	0.643953
221770_AT	RIBULOSE-5-PHOSPHATE-3-EPIMERASE	RPE	0.64396
1557801_X_AT	CHROMOSOME 11 OPEN READING FRAME 31	C11ORF31	0.644008
208229_AT	FIBROBLAST GROWTH FACTOR RECEPTOR 2 (BACTERIA-EXPRESSED KINASE, KERATINOCYTE GROWTH FACTOR RECEPTOR, CRANIOFACIAL DYSOSTOSIS 1, CROUZON SYNDROME, PFEIFFER SYNDROME, JACKSON-WEISS SYNDROME)	FGFR2	0.644468
223270_AT	HYPOTHETICAL PROTEIN HSPC058	CTDSPL2	0.64462
209531_AT	GLUTATHIONE TRANSFERASE ZETA 1 (MALEYLACETOACETATE ISOMERASE)	GSTZ1	0.644634
225516_AT	SOLUTE CARRIER FAMILY 7 (CATIONIC AMINO ACID TRANSPORTER, Y+ SYSTEM), MEMBER 2	SLC7A2	0.64468
225405_AT	HETEROGENEOUS NUCLEAR RIBONUCLEOPROTEIN U-LIKE 2	HNRPUL2	0.644697
219590_X_AT	DPH5 HOMOLOG (S. CEREVISIAE)	DPH5	0.644857
244703_X_AT	IMPORTIN 9	IPO9	0.645117
225818_S_AT	TRANSFORMING GROWTH FACTOR BETA REGULATOR 1	TBRG1	0.645199
1562305_X_AT	ZINC FINGER PROTEIN 306	ZKSCAN3	0.645244
217640_X_AT	CHROMOSOME 18 OPEN READING FRAME 24	C18ORF24	0.645326
1564381_S_AT	CCAAT/ENHANCER BINDING PROTEIN ZETA	CEBPZ	0.645489
216125_S_AT	RAN BINDING PROTEIN 9	RANBP9	0.645556
1554264_AT	CYTOSKELETON ASSOCIATED PROTEIN 2	CKAP2	0.645635
218829_S_AT	CHROMODOMAIN HELICASE DNA BINDING PROTEIN 7	CHD7	0.645646
236266_AT	HYPOTHETICAL PROTEIN LOC283666	LOC283666	0.645685
238590_X_AT	TRANSMEMBRANE PROTEIN 107	TMEM107	0.645701
215299_X_AT	SULFOTRANSFERASE FAMILY, CYTOSOLIC, 1A, PHENOL-PREFERRING, MEMBER 1	SULT1A1	0.646102
209655_S_AT	TRANSMEMBRANE PROTEIN 47	TMEM47	0.64633
212493_S_AT	HUNTINGTIN INTERACTING PROTEIN B	SETD2	0.646619
231824_AT	LA RIBONUCLEOPROTEIN DOMAIN FAMILY, MEMBER 2	LARP2	0.646856
231857_S_AT	HYPOTHETICAL PROTEIN FLJ21839	AGBL5	0.646964
204812_AT	ZW10, KINETOCHORE ASSOCIATED, HOMOLOG (DROSOPHILA)	ZW10	0.647023
1560250_S_AT	HYPOTHETICAL PROTEIN LOC284242	LOC284242	0.647059
234926_S_AT	CHROMOSOME 20 OPEN READING FRAME 43	C20ORF43	0.647067
224869_S_AT	MITOCHONDRIAL RIBOSOMAL PROTEIN S25	MRPS25	0.647243
222941_AT	HYPOTHETICAL PROTEIN FLJ11850	FLJ11850	0.647258
1558111_AT	MUSCLEBLIND-LIKE (DROSOPHILA)	MBNL1	0.647515
49452_AT	ACETYL-COENZYME A CARBOXYLASE BETA	ACACB	0.647541
1562948_AT	SMC5 STRUCTURAL MAINTENANCE OF CHROMOSOMES 5-LIKE 1 (YEAST)	SMC5	0.647795
221477_S_AT	HYPOTHETICAL PROTEIN MGC5618	MGC5618	0.647805
211851_X_AT	BREAST CANCER 1, EARLY ONSET	BRCA1	0.648088
1554441_A_AT	KIAA0261	WAPAL	0.648418
214578_S_AT	RHO-ASSOCIATED, COILED-COIL CONTAINING PROTEIN KINASE 1	ROCK1	0.648632
230306_AT	VACUOLAR PROTEIN SORTING 26 HOMOLOG B (YEAST)	VPS26B	0.648784
217960_S_AT	TRANSLOCASE OF OUTER MITOCHONDRIAL MEMBRANE 22 HOMOLOG (YEAST)	TOMM22	0.64881
219570_AT	CHROMOSOME 20 OPEN READING FRAME 23	C20ORF23	0.648844
201704_AT	ECTONUCLEOSIDE TRIPHOSPHATE DIPHOSPHOHYDROLASE 6 (PUTATIVE FUNCTION)	ENTPD6	0.648968
1555848_AT	RNA BINDING MOTIF PROTEIN 18	RBM18	0.649057
205109_S_AT	RHO GUANINE NUCLEOTIDE EXCHANGE FACTOR (GEF) 4	ARHGEF4	0.649123
225092_AT	RABAPTIN, RAB GTPASE BINDING EFFECTOR PROTEIN 1	RABEP1	0.649411
222029_X_AT	PREFOLDIN SUBUNIT 6	PFDN6	0.649831
233002_AT	KIAA1622	KIAA1622	0.650134
236478_AT	INTERFERON (ALPHA, BETA AND OMEGA) RECEPTOR 1	IFNAR1	0.650291
59697_AT	RAB15, MEMBER RAS ONOCOGENE FAMILY	RAB15	0.650367
233984_AT	KIAA0831	KIAA0831	0.650387
211316_X_AT	CASP8 AND FADD-LIKE APOPTOSIS REGULATOR	CFLAR	0.650662
222562_S_AT	TANKYRASE, TRF1-INTERACTING ANKYRIN-RELATED ADP-RIBOSE POLYMERASE 2	TNKS2	0.650702
AFFX-HUMRGE/M10098_M_AT	G PROTEIN-COUPLED RECEPTOR 34	GPR34	0.650727
213625_AT	HYPOTHETICAL PROTEIN P1 P373C6	ZKSCAN4	0.650979
222863_AT	ZINC FINGER AND BTB DOMAIN CONTAINING 10	ZBTB10	0.651097
222395_S_AT	UBIQUITIN-CONJUGATING ENZYME E2Z (PUTATIVE)	UBE2Z	0.651163
228386_S_AT	DEAD (ASP-GLU-ALA-ASP) BOX POLYPEPTIDE 59	DDX59	0.651772
232297_AT	KELCH-LIKE 5 (DROSOPHILA)	KLHL5	0.651929
244424_AT	HYPOTHETICAL PROTEIN FLJ37940	LOC439938	0.652161
206310_AT	SERINE PEPTIDASE INHIBITOR, KAZAL TYPE 2 (ACROSIN-TRYPSIN INHIBITOR)	SPINK2	0.652191
203187_AT	DEDICATOR OF CYTOKINESIS 1	DOCK1	0.652379
203753_AT	TRANSCRIPTION FACTOR 4	TCF4	0.652408
224359_S_AT	HOOK HOMOLOG 3 (DROSOPHILA)	HOOK3	0.652666
213847_AT	PERIPHERIN	PRPH	0.652799
226038_AT	LON PEPTIDASE N-TERMINAL DOMAIN AND RING FINGER 1	LONRF1	0.653163
232146_AT	NADH DEHYDROGENASE (UBIQUINONE) 1, SUBCOMPLEX UNKNOWN, 1, 6KDA	NDUFC1	0.653171
222807_AT	CHROMOSOME 11 OPEN READING FRAME 30	C11ORF30	0.653281
230291_S_AT	NUCLEAR FACTOR I/B	NFIB	0.653409
214157_AT	GNAS COMPLEX LOCUS	GNAS	0.653701
212817_AT	DNAJ (HSP40) HOMOLOG, SUBFAMILY B, MEMBER 5	DNAJB5	0.653714
228753_AT	CAS-BR-M (MURINE) ECOTROPIC RETROVIRAL TRANSFORMING SEQUENCE-LIKE 1	CBLL1	0.653716
202825_AT	SOLUTE CARRIER FAMILY 25 (MITOCHONDRIAL CARRIER; ADENINE NUCLEOTIDE TRANSLOCATOR), MEMBER 4	SLC25A4	0.653786
1555193_A_AT	ZINC FINGER PROTEIN 277	ZNF277	0.65379
223119_S_AT	UBIQUITIN SPECIFIC PEPTIDASE 47	USP47	0.654178
201620_AT	MEMBRANE-BOUND TRANSCRIPTION FACTOR PEPTIDASE, SITE 1	MBTPS1	0.654183
54051_AT	PBX/KNOTTED 1 HOMEOBOX 1	PKNOX1	0.654328
210041_S_AT	PHOSPHOGLUCOMUTASE 3	PGM3	0.654495
218941_AT	F-BOX AND WD-40 DOMAIN PROTEIN 2	FBXW2	0.654516
1555781_AT	PQ LOOP REPEAT CONTAINING 2	PQLC2	0.654985
236337_AT	HYPOTHETICAL PROTEIN LOC221711	SYCP2L	0.655155
215836_S_AT	FIBROBLAST CADHERIN FIB3	PCDHGA12	0.655305
200008_S_AT	GDP DISSOCIATION INHIBITOR 2	GDI2	0.655436
220253_S_AT	LOW DENSITY LIPOPROTEIN-RELATED PROTEIN 12	LRP12	0.655509
203920_AT	NUCLEAR RECEPTOR SUBFAMILY 1, GROUP H, MEMBER 3	NR1H3	0.656226
211184_S_AT	USHER SYNDROME 1C (AUTOSOMAL RECESSIVE, SEVERE)	USH1C	0.656353
226105_AT	CORE 1 SYNTHASE, GLYCOPROTEIN-N-ACETYLGALACTOSAMINE 3-BETA-GALACTOSYLTRANSFERASE, 1	C1GALT1	0.656367
201131_S_AT	CADHERIN 1, TYPE 1, E-CADHERIN (EPITHELIAL)	CDH1	0.65638
210529_S_AT	KIAA0738 GENE PRODUCT	FAM115A	0.656589
225021_AT	ZINC FINGER PROTEIN 532	ZNF532	0.656643
223989_S_AT	REX2, RNA EXONUCLEASE 2 HOMOLOG (S. CEREVISIAE)	REXO2	0.656959
213245_AT	ADENYLATE CYCLASE 1 (BRAIN)	ADCY1	0.657012
209449_AT	LSM2 HOMOLOG, U6 SMALL NUCLEAR RNA ASSOCIATED (S. CEREVISIAE)	LSM2	0.657182
225706_AT	ISLET CELL AUTOANTIGEN 1, 69KDA	GLCCI1	0.657243
202323_S_AT	ACYL-COENZYME A BINDING DOMAIN CONTAINING 3	ACBD3	0.657384
217952_X_AT	KIAA0244 PROTEIN	PHF3	0.657475
244180_AT	SIMILAR TO ZINC FINGER PROTEIN 569	ZNF793	0.657534
1555981_AT	CHROMOSOME 17 OPEN READING FRAME 65	C17ORF65	0.657549
238506_AT	LEUCINE RICH REPEAT CONTAINING 58	LRRC58	0.657618
218517_AT	PHD FINGER PROTEIN 17	PHF17	0.657799
230502_S_AT	HYPOTHETICAL PROTEIN LOC149832	LOC149832	0.657837
209943_AT	F-BOX AND LEUCINE-RICH REPEAT PROTEIN 4	FBXL4	0.657899
215783_S_AT	ALKALINE PHOSPHATASE, LIVER/BONE/KIDNEY	ALPL	0.658171
209079_X_AT	PROTOCADHERIN GAMMA SUBFAMILY A, 2	PCDHGA2	0.658254
1557067_S_AT	LUC7-LIKE (S. CEREVISIAE)	LUC7L	0.658284
214483_S_AT	ADP-RIBOSYLATION FACTOR INTERACTING PROTEIN 1 (ARFAPTIN 1)	ARFIP1	0.658641
222660_S_AT	HYPOTHETICAL PROTEIN FLJ21343	RNF38	0.658784
220671_AT	CCR4 CARBON CATABOLITE REPRESSION 4-LIKE (S. CEREVISIAE)	CCRN4L	0.658837
221771_S_AT	M-PHASE PHOSPHOPROTEIN, MPP8	MPHOSPH8	0.658887
235473_AT	MEDIATOR OF RNA POLYMERASE II TRANSCRIPTION, SUBUNIT 6 HOMOLOG (YEAST)	MED6	0.659141
226360_AT	NOVEL C3HC4 TYPE ZINC FINGER (RING FINGER)	ZNRF3	0.659146
203713_S_AT	LETHAL GIANT LARVAE HOMOLOG 2 (DROSOPHILA)	LLGL2	0.659221
216532_X_AT	CHROMOSOME 6 OPEN READING FRAME 50	C6ORF50	0.659232
243597_AT	FANCONI ANEMIA, COMPLEMENTATION GROUP B	FANCB	0.659246
AFFX-M27830_5_AT	SRY (SEX DETERMINING REGION Y)-BOX 18	SOX18	0.659626
230887_AT	CDC14 CELL DIVISION CYCLE 14 HOMOLOG C (S. CEREVISIAE)	CDC14C	0.659733
226008_AT	NECDIN-LIKE 2	NDNL2	0.660152
216574_S_AT	RIBULOSE-5-PHOSPHATE-3-EPIMERASE	RPE	0.660157
210988_S_AT	PRUNE HOMOLOG (DROSOPHILA)	PRUNE	0.660581
1561749_AT	HYPOTHETICAL PROTEIN MGC13098	POLR2J4	0.660707
232283_AT	LYSM, PUTATIVE PEPTIDOGLYCAN-BINDING, DOMAIN CONTAINING 1	LYSMD1	0.660716
222541_AT	HEPATITIS B VIRUS X ASSOCIATED PROTEIN	RSF1	0.660742
210337_S_AT	ATP CITRATE LYASE	ACLY	0.661077
1569666_S_AT	SOLUTE CARRIER FAMILY 37 (GLYCEROL-3-PHOSPHATE TRANSPORTER), MEMBER 3	SLC37A3	0.661096
228126_X_AT	CORTEXIN 1	CTXN1	0.66137
204793_AT	G PROTEIN-COUPLED RECEPTOR ASSOCIATED SORTING PROTEIN 1	GPRASP1	0.661389
232988_AT	KIAA0182	KIAA0182	0.661398
210983_S_AT	MCM7 MINICHROMOSOME MAINTENANCE DEFICIENT 7 (S. CEREVISIAE)	MCM7	0.661451
214894_X_AT	MICROTUBULE-ACTIN CROSSLINKING FACTOR 1	MACF1	0.66205
225898_AT	WD REPEAT DOMAIN 54	WDR54	0.662167
1554274_A_AT	SLINGSHOT HOMOLOG 1 (DROSOPHILA)	SSH1	0.662629
210495_X_AT	FIBRONECTIN 1	FN1	0.662904
212036_S_AT	PININ, DESMOSOME ASSOCIATED PROTEIN	PNN	0.663265
202743_AT	PHOSPHOINOSITIDE-3-KINASE, REGULATORY SUBUNIT 3 (P55, GAMMA)	PIK3R3	0.663302
233097_X_AT	RAB28, MEMBER RAS ONCOGENE FAMILY	RAB28	0.663507
229213_AT	DISRUPTED IN RENAL CARCINOMA 2	DIRC2	0.663717
242377_X_AT	THUMP DOMAIN CONTAINING 3	THUMPD3	0.663799
203944_X_AT	BUTYROPHILIN, SUBFAMILY 2, MEMBER A1	BTN2A1	0.663804
231955_S_AT	3-HYDROXYISOBUTYRATE DEHYDROGENASE	HIBADH	0.663908
206132_AT	MUTATED IN COLORECTAL CANCERS	MCC	0.664026
219733_S_AT	SOLUTE CARRIER FAMILY 27 (FATTY ACID TRANSPORTER), MEMBER 5	SLC27A5	0.664185
207268_X_AT	ABL INTERACTOR 2	ABI2	0.664225
209653_AT	KARYOPHERIN ALPHA 4 (IMPORTIN ALPHA 3)	KPNA4	0.664344
218362_S_AT	KIAA1008	DIS3	0.664384
227761_AT	MYOSIN VA (HEAVY POLYPEPTIDE 12, MYOXIN)	MYO5A	0.664499
226334_S_AT	AHA1, ACTIVATOR OF HEAT SHOCK 90KDA PROTEIN ATPASE HOMOLOG 2 (YEAST)	AHSA2	0.664563
220234_AT	CARBONIC ANHYDRASE VIII	CA8	0.664856
242447_AT	HYPOTHETICAL GENE SUPPORTED BY AK091454	LOC285382	0.664932
232229_AT	SENATAXIN	SETX	0.664992
203525_S_AT	ADENOMATOSIS POLYPOSIS COLI	APC	0.665006
1555760_A_AT	RNA BINDING MOTIF PROTEIN 15	RBM15	0.665089
218372_AT	MEDIATOR OF RNA POLYMERASE II TRANSCRIPTION, SUBUNIT 9 HOMOLOG (YEAST)	MED9	0.665319
230180_AT	DEAD (ASP-GLU-ALA-ASP) BOX POLYPEPTIDE 17	DDX17	0.665357
221606_S_AT	NUCLEOSOMAL BINDING PROTEIN 1	NSBP1	0.665617
210334_X_AT	BACULOVIRAL IAP REPEAT-CONTAINING 5 (SURVIVIN)	BIRC5	0.66568
1557240_A_AT	BOBBY SOX HOMOLOG (DROSOPHILA)	BBX	0.665757
210896_S_AT	ASPARTATE BETA-HYDROXYLASE	ASPH	0.665818
224097_S_AT	F11 RECEPTOR	F11R	0.666241
1569886_A_AT	HYPOTHETICAL PROTEIN FLJ90231	GLB1L3	0.66642
210154_AT	MALIC ENZYME 2, NAD(+)-DEPENDENT, MITOCHONDRIAL	ME2	0.66646
1553117_A_AT	SERINE/THREONINE KINASE 38	STK38	0.666491
220342_X_AT	DKFZP434N126 PROTEIN	EDEM3	0.666667
224605_AT	HCV F-TRANSACTIVATED PROTEIN 1	LOC401152	0.666725
208947_S_AT	UPF1 REGULATOR OF NONSENSE TRANSCRIPTS HOMOLOG (YEAST)	UPF1	0.666733
229650_S_AT	HYPOTHETICAL PROTEIN MGC2747	C19ORF42	0.66713
203327_AT	INSULIN-DEGRADING ENZYME	IDE	0.667395
1554623_X_AT	DIACYLGLYCEROL KINASE, EPSILON 64KDA	DGKE	0.667575
212970_AT	AMYLOID BETA (A4) PRECURSOR PROTEIN-BINDING, FAMILY B, MEMBER 2 (FE65-LIKE)	APBB2	0.667766
202941_AT	NADH DEHYDROGENASE (UBIQUINONE) FLAVOPROTEIN 2, 24KDA	NDUFV2	0.667888
222744_S_AT	TRIMETHYLLYSINE HYDROXYLASE, EPSILON	TMLHE	0.66791
221025_X_AT	PSEUDOURIDYLATE SYNTHASE 7 HOMOLOG (S. CEREVISIAE)-LIKE	PUS7L	0.667929
200874_S_AT	NUCLEOLAR PROTEIN 5A (56KDA WITH KKE/D REPEAT)	NOL5A	0.667975
228830_S_AT	ACTIVATING TRANSCRIPTION FACTOR 7	ATF7	0.668143
233374_AT	HYPERMETHYLATED IN CANCER 2	HIC2	0.668263
1553172_AT	KIAA1285 PROTEIN	ZNF777	0.668307
1568611_AT	PROCOLLAGEN-PROLINE, 2-OXOGLUTARATE 4-DIOXYGENASE (PROLINE 4-HYDROXYLASE), ALPHA POLYPEPTIDE II	P4HA2	0.668313
226667_X_AT	EPSIN 1	EPN1	0.668583
213893_X_AT	POSTMEIOTIC SEGREGATION INCREASED 2-LIKE 5	PMS2L5	0.668933
235508_AT	PROMYELOCYTIC LEUKEMIA	PML	0.669137
203522_AT	COPPER CHAPERONE FOR SUPEROXIDE DISMUTASE	CCS	0.669208
227296_AT	MAJOR FACILITATOR SUPERFAMILY DOMAIN CONTAINING 3	MFSD3	0.669533
226690_AT	ADENYLATE CYCLASE ACTIVATING POLYPEPTIDE 1 (PITUITARY) RECEPTOR TYPE I	ADCYAP1R1	0.66973
229551_X_AT	ZINC FINGER PROTEIN 367	ZNF367	0.669775
211685_S_AT	NEUROCALCIN DELTA	NCALD	0.669884
212619_AT	KIAA0286 PROTEIN	TMEM194	0.669986
