# Supplementary material for: Genome wide analysis of human genes transcriptionally and post-transcriptionally regulated by the HTLV-I protein p30
Source: BMC Genomics. 2009 Jul 14;10:311. doi: 10.1186/1471-2164-10-311 (PMC2723137; doi:10.1186/1471-2164-10-311)
Supplement: Additional file 4 — Supplemental Table 4. Genes Upregulated >1.5 Fold in the cytoplasm in the presence of p30. [file 1471-2164-10-311-S4.xls]

## Sheet: Sheet1
	Genes Upregulated >1.5 Fold in the cytoplasm in the presence of p30
Probe ID	Gene Description	Gene	Fold Change
220500_S_AT	RAB, MEMBER OF RAS ONCOGENE FAMILY-LIKE 2B	RABL2B	4.13519
220500_S_AT	RAB, MEMBER OF RAS ONCOGENE FAMILY-LIKE 2A	RABL2A	4.13519
226078_AT	RNA PSEUDOURIDYLATE SYNTHASE DOMAIN CONTAINING 1	RPUSD1	3.57321
204646_AT	DIHYDROPYRIMIDINE DEHYDROGENASE	DPYD	3.21641
232066_X_AT	HYPOTHETICAL PROTEIN MGC21675	MGC21675	3.19799
242905_AT	PUTATATIVE 28 KDA PROTEIN	PNO1	3.07666
234605_AT	CDC14 CELL DIVISION CYCLE 14 HOMOLOG B (S. CEREVISIAE)	CDC14B	3
209253_AT	SORBIN AND SH3 DOMAIN CONTAINING 3	SORBS3	2.97649
239031_AT	SOMATOSTATIN RECEPTOR 2	SSTR2	2.94868
1566043_AT	INNER CENTROMERE PROTEIN ANTIGENS 135/155KDA	INCENP	2.93987
230701_X_AT	KINESIN FAMILY MEMBER 9	KIF9	2.9386
40489_AT	ATROPHIN 1	ATN1	2.92441
237347_AT	CHROMOSOME 6 OPEN READING FRAME 148	KHDC1	2.84942
232528_AT	UBIQUITIN-CONJUGATING ENZYME E2E 3 (UBC4/5 HOMOLOG, YEAST)	UBE2E4P	2.84538
219301_S_AT	CONTACTIN ASSOCIATED PROTEIN-LIKE 2	CNTNAP2	2.82896
236566_AT	CELL DIVISION CYCLE AND APOPTOSIS REGULATOR 1	CCAR1	2.81307
1570523_S_AT	HYPOTHETICAL PROTEIN FLJ13954	ATG10	2.76923
232001_AT	HYPOTHETICAL GENE SUPPORTED BY AY007155	LOC439949	2.76143
243198_AT	TESTIS EXPRESSED SEQUENCE 9	TEX9	2.75315
230998_AT	CHROMOBOX HOMOLOG 3 (HP1 GAMMA HOMOLOG, DROSOPHILA)	CBX3	2.74412
229465_S_AT	PROTEIN TYROSINE PHOSPHATASE, RECEPTOR TYPE, D	PTPRS	2.74268
1558028_X_AT	TRANSLOCATION ASSOCIATED MEMBRANE PROTEIN 1	TRAM1	2.71006
241385_AT	DKFZP564K112 PROTEIN	LARP7	2.69841
236953_S_AT	HYPOTHETICAL PROTEIN LOC283506	RP11-50D16.3	2.6893
221139_S_AT	CYSTEINE SULFINIC ACID DECARBOXYLASE	CSAD	2.67571
214965_AT	HYPOTHETICAL PROTEIN MGC26885	SPATA2L	2.64946
38964_R_AT	WISKOTT-ALDRICH SYNDROME (ECZEMA-THROMBOCYTOPENIA)	WAS	2.60512
236244_AT	HETEROGENEOUS NUCLEAR RIBONUCLEOPROTEIN U (SCAFFOLD ATTACHMENT FACTOR A)	HNRNPU	2.60017
242235_X_AT	NARDILYSIN (N-ARGININE DIBASIC CONVERTASE)	NRD1	2.58953
217107_AT	RIBOSOMAL PROTEIN S4, X-LINKED	RPS4X	2.56025
1552312_A_AT	MICROFIBRILLAR-ASSOCIATED PROTEIN 3	MFAP3	2.52535
224368_S_AT	NDRG FAMILY MEMBER 3	NDRG3	2.51313
218174_S_AT	CHROMOSOME 10 OPEN READING FRAME 57	C10ORF57	2.50987
228670_AT	TELOMERASE-ASSOCIATED PROTEIN 1	TEP1	2.50897
243768_AT	SUMO1/SENTRIN SPECIFIC PEPTIDASE 6	SENP6	2.50725
232493_AT	SIGNAL PEPTIDASE COMPLEX SUBUNIT 1 HOMOLOG (S. CEREVISIAE)	SPCS1	2.50305
233445_AT	BUB1 BUDDING UNINHIBITED BY BENZIMIDAZOLES 1 HOMOLOG (YEAST)	BUB1	2.49944
232975_AT	TRIPARTITE MOTIF-CONTAINING 26	TRIM26	2.47937
234725_S_AT	SEMA DOMAIN, IMMUNOGLOBULIN DOMAIN (IG), TRANSMEMBRANE DOMAIN (TM) AND SHORT CYTOPLASMIC DOMAIN, (SEMAPHORIN) 4B	SEMA4B	2.47069
206704_AT	CHLORIDE CHANNEL 5 (NEPHROLITHIASIS 2, X-LINKED, DENT DISEASE)	CLCN5	2.45906
240155_X_AT	ZINC FINGER PROTEIN 493	ZNF493	2.45711
239516_AT	LYSOPHOSPHOLIPASE-LIKE 1	LYPLAL1	2.44614
241303_X_AT	INOSITOL POLYPHOSPHATE-4-PHOSPHATASE, TYPE II, 105KDA	INPP4B	2.44467
243149_AT	EUKARYOTIC TRANSLATION INITIATION FACTOR 4 GAMMA, 3	EIF4G3	2.43227
238508_AT	DBF4 HOMOLOG B (S. CEREVISIAE)	DBF4B	2.42555
219241_X_AT	SLINGSHOT HOMOLOG 3 (DROSOPHILA)	SSH3	2.41012
237210_AT	NUCLEAR FACTOR RELATED TO KAPPAB BINDING PROTEIN	NFRKB	2.40491
218248_AT	FAMILY WITH SEQUENCE SIMILARITY 111, MEMBER A	FAM111A	2.39278
218353_AT	REGULATOR OF G-PROTEIN SIGNALLING 5	RGS5	2.38925
211965_AT	ZINC FINGER PROTEIN 36, C3H TYPE-LIKE 1	ZFP36L1	2.38559
240015_AT	HYPOTHETICAL GENE SUPPORTED BY AY007155	LOC439949	2.38254
218033_S_AT	STANNIN	SNN	2.37989
242439_S_AT	KIAA0978 PROTEIN	ASXL1	2.37448
216497_AT	HETEROGENEOUS NUCLEAR RIBONUCLEOPROTEIN A1	HNRNPA1	2.37385
235347_AT	LEUCINE-RICH REPEATS AND CALPONIN HOMOLOGY (CH) DOMAIN CONTAINING 3	LRCH3	2.35928
210164_AT	GRANZYME B (GRANZYME 2, CYTOTOXIC T-LYMPHOCYTE-ASSOCIATED SERINE ESTERASE 1)	GZMB	2.35499
215006_AT	ENHANCER OF ZESTE HOMOLOG 2 (DROSOPHILA)	EZH2	2.35498
238696_AT	HETEROGENEOUS NUCLEAR RIBONUCLEOPROTEIN A1-LIKE	RP11-78J21.1	2.3425
218820_AT	CHROMOSOME 14 OPEN READING FRAME 132	C14ORF132	2.33395
210050_AT	TRIOSEPHOSPHATE ISOMERASE 1	TPI1	2.31573
229725_AT	ACYL-COA SYNTHETASE LONG-CHAIN FAMILY MEMBER 6	ACSL6	2.29987
238760_AT	TYROSYL-TRNA SYNTHETASE	YARS	2.29984
235414_AT	ZINC FINGER PROTEIN 383	ZNF383	2.29627
215203_AT	GOLGI AUTOANTIGEN, GOLGIN SUBFAMILY A, 4	GOLGA4	2.29173
220391_AT	ZINC FINGER AND BTB DOMAIN CONTAINING 3	ZBTB3	2.28484
230569_AT	KIAA1430	KIAA1430	2.2836
210531_AT	NUCLEAR RECEPTOR SUBFAMILY 2, GROUP C, MEMBER 1	NR2C1	2.28222
230713_AT	ZINC FINGER, CCHC DOMAIN CONTAINING 11	ZCCHC11	2.28043
228390_AT	RAB30, MEMBER RAS ONCOGENE FAMILY	RAB30	2.27964
222771_S_AT	MYELIN EXPRESSION FACTOR 2	MYEF2	2.27442
231892_AT	CHROMOSOME 9 OPEN READING FRAME 100	C9ORF100	2.27216
219496_AT	CHROMOSOME 2 OPEN READING FRAME 26	ANKRD57	2.27048
244610_X_AT	UBIQUITIN-CONJUGATING ENZYME E2E 2 (UBC4/5 HOMOLOG, YEAST)	UBE2E2	2.26952
206956_AT	POLYAMINE-MODULATED FACTOR 1	PMF1	2.26893
206956_AT	BONE GAMMA-CARBOXYGLUTAMATE (GLA) PROTEIN (OSTEOCALCIN)	BGLAP	2.26893
227314_AT	INTEGRIN, ALPHA 2 (CD49B, ALPHA 2 SUBUNIT OF VLA-2 RECEPTOR)	ITGA2	2.23542
226113_AT	ZINC FINGER PROTEIN 436	ZNF436	2.23523
241905_AT	PHOSPHOINOSITIDE-3-KINASE, CLASS 2, ALPHA POLYPEPTIDE	PIK3C2A	2.22387
239596_AT	SOLUTE CARRIER FAMILY 30 (ZINC TRANSPORTER), MEMBER 7	SLC30A7	2.22011
242059_AT	ETHANOLAMINE KINASE 1	ETNK1	2.21605
238402_S_AT	HYPOTHETICAL PROTEIN FLJ35220	FLJ35220	2.20962
231696_X_AT	TRANSMEMBRANE PROTEIN 50B	TMEM50B	2.20862
226142_AT	GLI PATHOGENESIS-RELATED 1 (GLIOMA)	GLIPR1	2.20833
203349_S_AT	ETS VARIANT GENE 5 (ETS-RELATED MOLECULE)	ETV5	2.19558
242578_X_AT	SOLUTE CARRIER FAMILY 22 (EXTRANEURONAL MONOAMINE TRANSPORTER), MEMBER 3	SLC22A3	2.19265
1552789_AT	TRANSLOCATION PROTEIN 1	TLOC1	2.19028
227751_AT	PROGRAMMED CELL DEATH 5	PDCD5	2.18549
224361_S_AT	INTERLEUKIN 17 RECEPTOR B	IL17RB	2.18534
227351_AT	CHROMOSOME 16 OPEN READING FRAME 52	C16ORF52	2.18267
238126_AT	ROUND SPERMATID BASIC PROTEIN 1-LIKE	RSBN1L	2.18
202684_S_AT	RNA (GUANINE-7-) METHYLTRANSFERASE	RNMT	2.17617
242837_AT	SPLICING FACTOR, ARGININE/SERINE-RICH 4	SFRS4	2.14852
235550_AT	ASTER-ASSOCIATED PROTEIN	MAP9	2.14383
240126_X_AT	SIMILAR TO RHO GTPASE ACTIVATING PROTEIN 15	LOC440461	2.12849
1555325_S_AT	ZINC FINGER PROTEIN 26 (KOX 20)	ZNF26	2.12368
233255_S_AT	BASIC, IMMUNOGLOBULIN-LIKE VARIABLE MOTIF CONTAINING	BIVM	2.12312
222745_S_AT	CHROMOSOME 15 OPEN READING FRAME 29	C15ORF29	2.12292
226475_AT	CHROMOSOME 22 OPEN READING FRAME 8	FAM118A	2.12266
212772_S_AT	ATP-BINDING CASSETTE, SUB-FAMILY A (ABC1), MEMBER 2	ABCA2	2.12228
238068_AT	ARIADNE HOMOLOG 2 (DROSOPHILA)	ARIH2	2.11647
235879_AT	MUSCLEBLIND-LIKE (DROSOPHILA)	MBNL1	2.11474
243444_AT	STEROID 5 ALPHA-REDUCTASE 2-LIKE	SRD5A3	2.11369
212200_AT	KIAA0692	KIAA0692	2.11149
213826_S_AT	H3 HISTONE, FAMILY 3A	H3F3B	2.10897
238448_AT	MITOCHONDRIAL RIBOSOMAL PROTEIN L19	MRPL19	2.10738
228582_X_AT	METASTASIS ASSOCIATED LUNG ADENOCARCINOMA TRANSCRIPT 1 (NON-CODING RNA)	MALAT1	2.10195
240263_AT	CLAUDIN 20	CLDN20	2.09874
210837_S_AT	PHOSPHODIESTERASE 4D, CAMP-SPECIFIC (PHOSPHODIESTERASE E3 DUNCE HOMOLOG, DROSOPHILA)	PDE4D	2.09826
204177_S_AT	KELCH-LIKE 20 (DROSOPHILA)	KLHL20	2.0939
37152_AT	PEROXISOME PROLIFERATIVE ACTIVATED RECEPTOR, DELTA	PPARD	2.09321
217124_AT	IQ MOTIF CONTAINING E	IQCE	2.08575
222018_AT	NASCENT-POLYPEPTIDE-ASSOCIATED COMPLEX ALPHA POLYPEPTIDE PSEUDOGENE 1	NACAP1	2.07513
222018_AT	NASCENT-POLYPEPTIDE-ASSOCIATED COMPLEX ALPHA POLYPEPTIDE	NACA	2.07513
204063_S_AT	UNC-51-LIKE KINASE 2 (C. ELEGANS)	ULK2	2.07425
215786_AT	HEPATITIS B VIRUS X ASSOCIATED PROTEIN	RSF1	2.07043
231008_AT	UNC-5 HOMOLOG C (C. ELEGANS)-LIKE	UNC5CL	2.06777
225970_AT	DDHD DOMAIN CONTAINING 1	DDHD1	2.06555
1554291_AT	KIAA0701 PROTEIN	UHRF1BP1L	2.0649
214848_AT	TYROSINE 3-MONOOXYGENASE/TRYPTOPHAN 5-MONOOXYGENASE ACTIVATION PROTEIN, ZETA POLYPEPTIDE	YWHAZ	2.05851
223595_AT	AD031 PROTEIN	TMEM133	2.05575
242451_X_AT	INO80 COMPLEX HOMOLOG 1 (S. CEREVISIAE)	INOC1	2.0544
238841_AT	PROTEIN TYROSINE PHOSPHATASE DOMAIN CONTAINING 1	PTPDC1	2.05028
218655_S_AT	COILED-COIL DOMAIN CONTAINING 49	CCDC49	2.04982
224652_AT	CHROMOSOME 10 OPEN READING FRAME 9	CCNY	2.04965
215404_X_AT	FIBROBLAST GROWTH FACTOR RECEPTOR 1 (FMS-RELATED TYROSINE KINASE 2, PFEIFFER SYNDROME)	FGFR1	2.04654
239122_AT	INTERLEUKIN 24	IL24	2.04627
1554250_S_AT	TRIPARTITE MOTIF-CONTAINING 50B	TRIM73	2.04577
1568987_AT	HYPOTHETICAL LOC401884	MGC57346	2.04507
231252_AT	HYPOTHETICAL PROTEIN FLJ23861	FLJ23861	2.03662
242920_AT	KIAA0999 PROTEIN	KIAA0999	2.03518
235985_AT	PHOSPHATIDYLINOSITOL TRANSFER PROTEIN, BETA	PITPNB	2.02455
214041_X_AT	RIBOSOMAL PROTEIN L37A	RPL37A	2.02257
204513_S_AT	ENGULFMENT AND CELL MOTILITY 1	ELMO1	2.01874
1564031_A_AT	CHROMOSOME 5 OPEN READING FRAME 16	RELL2	2.01751
1553411_S_AT	SAL-LIKE 3 (DROSOPHILA)	SALL3	2.01604
214684_AT	MADS BOX TRANSCRIPTION ENHANCER FACTOR 2, POLYPEPTIDE A (MYOCYTE ENHANCER FACTOR 2A)	MEF2A	2.01043
218762_AT	ZINC FINGER PROTEIN 574	ZNF574	2.01032
204981_AT	IMPRINTED POLYSPECIFIC MEMBRANE TRANSPORTER 1	SLC22A18	2.00931
216713_AT	KRIT1, ANKYRIN REPEAT CONTAINING	KRIT1	2.00878
228400_AT	SHROOM	SHROOM3	2.00492
212570_AT	ENDONUCLEASE DOMAIN CONTAINING 1	ENDOD1	2.00366
224453_S_AT	ETHANOLAMINE KINASE 1	ETNK1	2.00346
236841_AT	CXYORF1-RELATED PROTEIN	FAM39DP	2.00262
224785_AT	FAMILY WITH SEQUENCE SIMILARITY 100, MEMBER B	FAM100B	2.00148
1557895_AT	FLJ35934 PROTEIN	FLJ35934	2.00102
233605_X_AT	HETEROGENEOUS NUCLEAR RIBONUCLEOPROTEIN M	HNRPM	2.00101
201645_AT	TENASCIN C (HEXABRACHION)	TNC	2.0006
226805_AT	CHROMOSOME 20 OPEN READING FRAME 142	C20ORF142	2
205351_AT	GAMMA-GLUTAMYL CARBOXYLASE	GGCX	1.99898
229297_AT	CHROMOSOME 14 OPEN READING FRAME 118	C14ORF118	1.99759
208511_AT	PITUITARY TUMOR-TRANSFORMING 3	PTTG3	1.99699
223758_S_AT	GENERAL TRANSCRIPTION FACTOR IIH, POLYPEPTIDE 2, 44KDA	GTF2H2	1.99685
243305_AT	KELCH DOMAIN CONTAINING 5	KLHDC5	1.99559
216823_AT	RIBOSOMAL PROTEIN S3A	RPS3A	1.99524
210943_S_AT	LYSOSOMAL TRAFFICKING REGULATOR	LYST	1.99206
1553162_X_AT	HYPOTHETICAL PROTEIN BC017947	C19ORF55	1.99181
204164_AT	SIGNAL-INDUCED PROLIFERATION-ASSOCIATED GENE 1	SIPA1	1.9897
236609_AT	PMS1 POSTMEIOTIC SEGREGATION INCREASED 1 (S. CEREVISIAE)	PMS1	1.98923
243037_AT	FAR UPSTREAM ELEMENT (FUSE) BINDING PROTEIN 1	FUBP1	1.98886
1554178_A_AT	HYPOTHETICAL PROTEIN MGC39518	FAM126B	1.98594
214688_AT	TRANSDUCIN-LIKE ENHANCER OF SPLIT 4 (E(SP1) HOMOLOG, DROSOPHILA)	TLE4	1.98319
202106_AT	GOLGI AUTOANTIGEN, GOLGIN SUBFAMILY A, 3	GOLGA3	1.98265
239138_AT	MAK3 HOMOLOG (S. CEREVISIAE)	NAT13	1.97684
234994_AT	KIAA1913	KIAA1913	1.97662
217715_X_AT	ZINC FINGER PROTEIN 354A	ZNF354A	1.97631
229851_S_AT	CHROMOSOME 11 OPEN READING FRAME 54	C11ORF54	1.97313
1554501_AT	TSC22 DOMAIN FAMILY, MEMBER 4	TSC22D4	1.97258
227965_AT	ADENOMATOSIS POLYPOSIS COLI 2	APC2	1.97213
232044_AT	RETINOBLASTOMA BINDING PROTEIN 6	RBBP6	1.969
222376_AT	HECT DOMAIN AND ANKYRIN REPEAT CONTAINING, E3 UBIQUITIN PROTEIN LIGASE 1	HACE1	1.96782
209324_S_AT	REGULATOR OF G-PROTEIN SIGNALLING 16	RGS16	1.96604
243206_AT	COILED-COIL DOMAIN CONTAINING 45	CCDC45	1.96346
206584_AT	LYMPHOCYTE ANTIGEN 96	LY96	1.96319
201802_AT	SOLUTE CARRIER FAMILY 29 (NUCLEOSIDE TRANSPORTERS), MEMBER 1	SLC29A1	1.96261
203518_AT	LYSOSOMAL TRAFFICKING REGULATOR	LYST	1.96212
235295_AT	PANNEXIN 1	PANX1	1.96106
232549_AT	RNA BINDING MOTIF PROTEIN 11	RBM11	1.95609
221042_S_AT	CALMIN (CALPONIN-LIKE, TRANSMEMBRANE)	CLMN	1.95599
225659_AT	HYPOTHETICAL PROTEIN LOC339745	SPOPL	1.95591
243046_AT	UBIQUITIN-CONJUGATING ENZYME E2D 3 (UBC4/5 HOMOLOG, YEAST)	UBE2D3	1.95577
229466_AT	HYPOTHETICAL PROTEIN LOC256273	LOC256273	1.95544
1563357_AT	SERPIN PEPTIDASE INHIBITOR, CLADE B (OVALBUMIN), MEMBER 9	SERPINB9	1.95531
204572_S_AT	PROTEIN (PEPTIDYLPROLYL CIS/TRANS ISOMERASE) NIMA-INTERACTING, 4 (PARVULIN)	PIN4	1.95402
223192_AT	SOLUTE CARRIER FAMILY 25, MEMBER 28	SLC25A28	1.95183
224549_X_AT	STAPHYLOCOCCAL NUCLEASE DOMAIN CONTAINING 1	SND1	1.94503
232356_AT	KIAA0143 PROTEIN	EFR3A	1.9442
1566887_X_AT	KIAA0284	KIAA0284	1.94375
224989_AT	HYPOTHETICAL PROTEIN LOC201895	C4ORF34	1.94368
222520_S_AT	INTRAFLAGELLAR TRANSPORT 57 HOMOLOG (CHLAMYDOMONAS)	IFT57	1.94348
220936_S_AT	H2A HISTONE FAMILY, MEMBER J	H2AFJ	1.94261
220018_AT	CAS-BR-M (MURINE) ECOTROPIC RETROVIRAL TRANSFORMING SEQUENCE-LIKE 1	CBLL1	1.94253
214319_AT	FURRY HOMOLOG (DROSOPHILA)	FRY	1.9378
236149_AT	THO COMPLEX 3	THOC3	1.93737
1553743_AT	SIMILAR TO HEPATOCELLULAR CARCINOMA-ASSOCIATED ANTIGEN HCA557B	FAM119A	1.93637
215855_S_AT	TATA ELEMENT MODULATORY FACTOR 1	TMF1	1.9353
202284_S_AT	CYCLIN-DEPENDENT KINASE INHIBITOR 1A (P21, CIP1)	CDKN1A	1.93223
232395_X_AT	HYPOTHETICAL PROTEIN FLJ12983	AGBL3	1.93079
242431_AT	ARIADNE HOMOLOG	ARIH1	1.93021
218573_AT	MELANOMA ANTIGEN FAMILY H, 1	MAGEH1	1.92963
1568780_AT	HYPOTHETICAL LOC389634	LOC389634	1.92733
219805_AT	CHROMOSOME X OPEN READING FRAME 56	CXORF56	1.92664
220140_S_AT	SORTING NEXIN 11	SNX11	1.92512
225217_S_AT	BROMODOMAIN AND PHD FINGER CONTAINING, 3	BRPF3	1.92161
203989_X_AT	COAGULATION FACTOR II (THROMBIN) RECEPTOR	F2R	1.92022
239084_AT	SYNAPTOSOMAL-ASSOCIATED PROTEIN, 29KDA	SNAP29	1.92021
244654_AT	MYOSIN IG	MYO1G	1.91464
226761_AT	ZINC FINGER PROTEIN, SUBFAMILY 1A, 4 (EOS)	IKZF4	1.91258
1556126_S_AT	G PATCH DOMAIN CONTAINING 2	GPATCH2	1.9112
1554455_AT	LINES HOMOLOG 1 (DROSOPHILA)	LINS1	1.91011
239794_AT	ISOLEUCINE-TRNA SYNTHETASE	IARS	1.91003
235299_AT	SOLUTE CARRIER FAMILY 41, MEMBER 2	SLC41A2	1.90959
233509_AT	HECT DOMAIN AND RLD 4	HERC4	1.90812
229908_S_AT	N-ACETYLGLUCOSAMINE-1-PHOSPHATE TRANSFERASE, GAMMA SUBUNIT	GNPTG	1.90707
237741_AT	SOLUTE CARRIER FAMILY 25, MEMBER 36	SLC25A36	1.90523
1558166_AT	HYPOTHETICAL PROTEIN MGC16275	MGC16275	1.90467
203505_AT	ATP-BINDING CASSETTE, SUB-FAMILY A (ABC1), MEMBER 1	ABCA1	1.90323
206833_S_AT	ACYLPHOSPHATASE 2, MUSCLE TYPE	ACYP2	1.90168
214727_AT	BREAST CANCER 2, EARLY ONSET	BRCA2	1.90022
1558953_S_AT	CENTROSOMAL PROTEIN 164KDA	CEP164	1.89867
222282_AT	UBIQUITIN SPECIFIC PEPTIDASE 13 (ISOPEPTIDASE T-3)	USP13	1.89748
222881_AT	HEPARANASE	HPSE	1.8956
204650_S_AT	AMYLOID BETA (A4) PRECURSOR PROTEIN-BINDING, FAMILY B, MEMBER 3	APBB3	1.8946
1553810_A_AT	KIAA1524	KIAA1524	1.89172
227802_AT	RUN AND FYVE DOMAIN CONTAINING 3	RUFY3	1.89096
214429_AT	MYOTUBULARIN RELATED PROTEIN 6	MTMR6	1.88934
219996_AT	HYPOTHETICAL PROTEIN FLJ22551	ASB7	1.88869
242146_AT	SMALL NUCLEAR RIBONUCLEOPROTEIN POLYPEPTIDE A'	SNRPA1	1.88739
206290_S_AT	REGULATOR OF G-PROTEIN SIGNALLING 7	RGS7	1.88581
238660_AT	WD REPEAT AND FYVE DOMAIN CONTAINING 3	WDFY3	1.88514
225521_AT	ANAPHASE PROMOTING COMPLEX SUBUNIT 7	ANAPC7	1.88235
214247_S_AT	DICKKOPF HOMOLOG 3 (XENOPUS LAEVIS)	DKK3	1.87747
238635_AT	HYPOTHETICAL PROTEIN FLJ21657	C5ORF28	1.87724
226663_AT	ANKYRIN REPEAT DOMAIN 10	ANKRD10	1.87528
230364_AT	CHOLINE PHOSPHOTRANSFERASE 1	CHPT1	1.87372
1560622_AT	TPA REGULATED LOCUS	TMEM165	1.87368
236780_AT	ACTIN RELATED PROTEIN 2/3 COMPLEX, SUBUNIT 5-LIKE	ARPC5L	1.87322
224321_AT	TRANSMEMBRANE PROTEIN WITH EGF-LIKE AND TWO FOLLISTATIN-LIKE DOMAINS 2	TMEFF2	1.87307
243071_AT	KIAA1524	KIAA1524	1.8727
232338_AT	ZINC FINGER PROTEIN 431	ZNF431	1.87221
225550_AT	CHROMOSOME 1 OPEN READING FRAME 71	C1ORF71	1.86994
242669_AT	UBIQUITIN-FOLD MODIFIER 1	UFM1	1.86981
212285_S_AT	AGRIN	AGRN	1.8678
229966_AT	EWING SARCOMA BREAKPOINT REGION 1	EWSR1	1.86607
1558783_AT	WILMS TUMOR 1 ASSOCIATED PROTEIN	WTAP	1.8645
227229_AT	VACUOLAR PROTEIN SORTING 53 (YEAST)	VPS53	1.86212
212957_S_AT	HYPOTHETICAL PROTEIN LOC92249	LOC92249	1.8621
212809_AT	NUCLEAR FACTOR OF ACTIVATED T-CELLS, CYTOPLASMIC, CALCINEURIN-DEPENDENT 2 INTERACTING PROTEIN	NFATC2IP	1.86143
202863_AT	SP100 NUCLEAR ANTIGEN	SP100	1.86135
225804_AT	CYTOCHROME B5 DOMAIN CONTAINING 2	CYB5D2	1.86116
207986_X_AT	CYTOCHROME B-561	CYB561	1.8595
202643_S_AT	TUMOR NECROSIS FACTOR, ALPHA-INDUCED PROTEIN 3	TNFAIP3	1.85943
236816_AT	CHROMOSOME 12 OPEN READING FRAME 30	C12ORF30	1.85859
226693_AT	SUCCINATE DEHYDROGENASE COMPLEX, SUBUNIT A, FLAVOPROTEIN-LIKE 2	SDHALP1	1.85859
221561_AT	STEROL O-ACYLTRANSFERASE (ACYL-COENZYME A: CHOLESTEROL ACYLTRANSFERASE) 1	SOAT1	1.85852
242467_AT	CASEIN KINASE 1, ALPHA 1	CSNK1A1	1.85607
203299_S_AT	ADAPTOR-RELATED PROTEIN COMPLEX 1, SIGMA 2 SUBUNIT	AP1S2	1.85507
242858_AT	CHROMOSOME 14 OPEN READING FRAME 2	C14ORF2	1.85308
202665_S_AT	WISKOTT-ALDRICH SYNDROME PROTEIN INTERACTING PROTEIN	WIPF1	1.85169
228793_AT	THYROID HORMONE RECEPTOR INTERACTOR 8	JMJD1C	1.848
235749_AT	UDP-GLUCOSE CERAMIDE GLUCOSYLTRANSFERASE-LIKE 2	UGCGL2	1.84705
235647_AT	ADAPTOR-RELATED PROTEIN COMPLEX 4, SIGMA 1 SUBUNIT	AP4S1	1.84621
242673_AT	UBIQUITIN PROTEIN LIGASE E3C	UBE3C	1.84469
219209_AT	INTERFERON INDUCED WITH HELICASE C DOMAIN 1	IFIH1	1.84153
219854_AT	ZINC FINGER PROTEIN 14 (KOX 6)	ZNF14	1.84011
241348_AT	ZINC FINGER PROTEIN 654	ZNF654	1.83984
203014_X_AT	RUN AND TBC1 DOMAIN CONTAINING 3	SGSM3	1.83804
228937_AT	HYPOTHETICAL PROTEIN FLJ38725	C13ORF31	1.83638
216347_S_AT	PROTEIN PHOSPHATASE 1, REGULATORY (INHIBITOR) SUBUNIT 13B	PPP1R13B	1.83538
1556053_AT	DNAJ (HSP40) HOMOLOG, SUBFAMILY C, MEMBER 7	DNAJC7	1.83446
227595_AT	ZINC FINGER, MYM-TYPE 6	ZMYM6	1.83415
239487_AT	FAMILY WITH SEQUENCE SIMILARITY 98, MEMBER A	FAM98A	1.831
244047_AT	PROTEIN KINASE, INTERFERON-INDUCIBLE DOUBLE STRANDED RNA DEPENDENT ACTIVATOR	PRKRA	1.83068
223544_AT	TRANSMEMBRANE PROTEIN 79	TMEM79	1.82998
221645_S_AT	ZINC FINGER PROTEIN 83 (HPF1)	ZNF83	1.82967
1558345_A_AT	HYPOTHETICAL GENE SUPPORTED BY NM_194304	LOC439911	1.82811
219694_AT	FAMILY WITH SEQUENCE SIMILARITY 105, MEMBER A	FAM105A	1.82742
231108_AT	FUSION (INVOLVED IN T(12;16) IN MALIGNANT LIPOSARCOMA)	FUS	1.82643
1556672_A_AT	RNA BINDING MOTIF PROTEIN 6	RBM6	1.82578
231508_S_AT	DNAJ (HSP40) HOMOLOG, SUBFAMILY A, MEMBER 2	DNAJA2	1.82562
229398_AT	RAB18, MEMBER RAS ONCOGENE FAMILY	RAB18	1.82513
237218_AT	KYNURENINE AMINOTRANSFERASE III	CCBL2	1.82253
218176_AT	MELANOMA ANTIGEN FAMILY F, 1	MAGEF1	1.82174
235959_AT	AT RICH INTERACTIVE DOMAIN 4B (RBP1- LIKE)	ARID4B	1.82097
238913_AT	CLEAVAGE AND POLYADENYLATION SPECIFIC FACTOR 6, 68KDA	CPSF6	1.82096
231735_S_AT	PRO1073 PROTEIN	PRO1073	1.82062
227019_AT	HYPOTHETICAL GENE SUPPORTED BY AK125122	FLJ13137	1.8189
223791_AT	FAMILY WITH SEQUENCE SIMILARITY 27, MEMBER A	FAM27A	1.81887
227930_AT	ARGONAUTE 4	EIF2C4	1.81767
213879_AT	SMT3 SUPPRESSOR OF MIF TWO 3 HOMOLOG 2 (YEAST)	SUMO2	1.81512
204153_S_AT	MANIC FRINGE HOMOLOG (DROSOPHILA)	MFNG	1.81282
231610_AT	KIAA0847 PROTEIN	TTBK2	1.811
1560703_AT	HYPOTHETICAL PROTEIN LOC201229	LOC201229	1.81043
219186_AT	ZINC FINGER AND BTB DOMAIN CONTAINING 7A	ZBTB7A	1.81011
222317_AT	PHOSPHODIESTERASE 3B, CGMP-INHIBITED	PDE3B	1.80995
232369_AT	MUSCLEBLIND-LIKE 2 (DROSOPHILA)	MBNL2	1.80848
221577_X_AT	GROWTH DIFFERENTIATION FACTOR 15	GDF15	1.80715
201939_AT	POLO-LIKE KINASE 2 (DROSOPHILA)	PLK2	1.80379
242652_AT	ERYTHROCYTE MEMBRANE PROTEIN BAND 4.1-LIKE 2	EPB41L2	1.80103
205546_S_AT	TYROSINE KINASE 2	TYK2	1.80088
209827_S_AT	INTERLEUKIN 16 (LYMPHOCYTE CHEMOATTRACTANT FACTOR)	IL16	1.79905
204402_AT	RHOMBOID DOMAIN CONTAINING 3	RHBDD3	1.79867
209522_S_AT	CARNITINE ACETYLTRANSFERASE	CRAT	1.79849
235607_AT	HETEROGENEOUS NUCLEAR RIBONUCLEOPROTEIN D (AU-RICH ELEMENT RNA BINDING PROTEIN 1, 37KDA)	HNRPD	1.79833
239163_AT	UBIQUITIN-CONJUGATING ENZYME E2B (RAD6 HOMOLOG)	UBE2B	1.79737
223577_X_AT	PRO1073 PROTEIN	PRO1073	1.79668
238020_AT	SOLUTE CARRIER FAMILY 26, MEMBER 5 (PRESTIN)	SLC26A5	1.7964
239153_AT	HYPOTHETICAL GENE SUPPORTED BY AK123741	FLJ41747	1.79599
224316_AT	POTASSIUM CHANNEL TETRAMERISATION DOMAIN CONTAINING 9	KCTD9	1.79525
226176_S_AT	UBIQUITIN SPECIFIC PEPTIDASE 42	USP42	1.79422
1554522_AT	CYCLIN M2	CNNM2	1.79303
235143_AT	CHROMOSOME 4 OPEN READING FRAME 13	SLC10A7	1.79289
210172_AT	SPLICING FACTOR 1	SF1	1.7922
219910_AT	HUNTINGTIN INTERACTING PROTEIN E	FICD	1.78922
1555202_A_AT	HYPOTHETICAL PROTEIN FLJ10656	P15RS	1.78897
244418_AT	RETICULON 3	RTN3	1.78858
206098_AT	ZINC FINGER PROTEIN 482	ZBTB6	1.78805
210717_AT	UBIQUITIN-CONJUGATING ENZYME E2D 2 (UBC4/5 HOMOLOG, YEAST)	UBE2D2	1.78755
227384_S_AT	FAMILY WITH SEQUENCE SIMILARITY 91, MEMBER A2	FAM91A2	1.78539
205222_AT	ENOYL-COENZYME A, HYDRATASE/3-HYDROXYACYL COENZYME A DEHYDROGENASE	EHHADH	1.78506
203487_S_AT	ARMADILLO REPEAT CONTAINING 8	ARMC8	1.78353
222912_AT	ARRESTIN, BETA 1	ARRB1	1.78343
224589_AT	X (INACTIVE)-SPECIFIC TRANSCRIPT	XIST	1.78306
239300_AT	PHOSPHOINOSITIDE-3-KINASE, CLASS 3	PIK3C3	1.78243
223088_X_AT	ENOYL COENZYME A HYDRATASE DOMAIN CONTAINING 1	ECHDC1	1.78141
210493_S_AT	MICROFIBRILLAR-ASSOCIATED PROTEIN 3-LIKE	MFAP3L	1.78137
238863_X_AT	COMPONENT OF OLIGOMERIC GOLGI COMPLEX 8	COG8	1.78068
230176_AT	UBIQUITIN-CONJUGATING ENZYME E2-LIKE	UEVLD	1.77923
203157_S_AT	GLUTAMINASE	GLS	1.77801
234991_AT	ZXD FAMILY ZINC FINGER C	ZXDC	1.77767
219268_AT	ETHANOLAMINE KINASE 2	ETNK2	1.77672
225415_AT	DELTEX 3-LIKE (DROSOPHILA)	DTX3L	1.776
1564776_AT	LEUKOCYTE RECEPTOR CLUSTER (LRC) MEMBER 10	LENG10	1.77591
225912_AT	TUMOR PROTEIN P53 INDUCIBLE NUCLEAR PROTEIN 1	TP53INP1	1.77586
204115_AT	GUANINE NUCLEOTIDE BINDING PROTEIN (G PROTEIN), GAMMA 11	GNG11	1.77505
227405_S_AT	FRIZZLED HOMOLOG 8 (DROSOPHILA)	FZD8	1.77436
210620_S_AT	GENERAL TRANSCRIPTION FACTOR IIIC, POLYPEPTIDE 2, BETA 110KDA	GTF3C2	1.77136
203199_S_AT	5-METHYLTETRAHYDROFOLATE-HOMOCYSTEINE METHYLTRANSFERASE REDUCTASE	MTRR	1.77072
204573_AT	CARNITINE O-OCTANOYLTRANSFERASE	CROT	1.77049
242851_AT	KIAA1919	KIAA1919	1.76945
236181_AT	HYPOTHETICAL GENE SUPPORTED BY AL713796	LOC389831	1.76846
219091_S_AT	MULTIMERIN 2	MMRN2	1.76805
216834_AT	REGULATOR OF G-PROTEIN SIGNALLING 1	RGS1	1.76789
221909_AT	TRANSMEMBRANE PROTEIN 118	TMEM118	1.76507
235918_X_AT	LEUCINE-RICH REPEATS AND IQ MOTIF CONTAINING 2	LRRIQ2	1.76383
1553683_S_AT	F-BOX AND LEUCINE-RICH REPEAT PROTEIN 14	FBXL14	1.76369
228771_AT	ADRENERGIC, BETA, RECEPTOR KINASE 2	ADRBK2	1.76343
230270_AT	PRP38 PRE-MRNA PROCESSING FACTOR 38 (YEAST) DOMAIN CONTAINING B	PRPF38B	1.76259
214617_AT	PERFORIN 1 (PORE FORMING PROTEIN)	PRF1	1.76246
1555324_AT	PTK7 PROTEIN TYROSINE KINASE 7	PTK7	1.76152
231902_AT	HYPOTHETICAL PROTEIN LOC152485	LOC152485	1.76117
242797_X_AT	ZINC FINGER RNA BINDING PROTEIN	ZFR	1.76077
240221_AT	CASEIN KINASE 1, ALPHA 1	CSNK1A1	1.75945
216870_X_AT	DELETED IN LYMPHOCYTIC LEUKEMIA, 2	DLEU2	1.75796
236379_AT	ERYTHROCYTE MEMBRANE PROTEIN BAND 4.1 (ELLIPTOCYTOSIS 1, RH-LINKED)	EPB41	1.75763
1554462_A_AT	DNAJ (HSP40) HOMOLOG, SUBFAMILY B, MEMBER 9	DNAJB9	1.75727
221718_S_AT	LYMPHOID BLAST CRISIS ONCOGENE	AKAP13	1.75615
201806_S_AT	ATAXIN 2-LIKE	ATXN2L	1.75609
236539_AT	PROTEIN TYROSINE PHOSPHATASE, NON-RECEPTOR TYPE 22 (LYMPHOID)	PTPN22	1.75357
206661_AT	DBF4 HOMOLOG B (S. CEREVISIAE)	DBF4B	1.7523
201646_AT	SCAVENGER RECEPTOR CLASS B, MEMBER 2	SCARB2	1.75105
240413_AT	PYRIN AND HIN DOMAIN FAMILY, MEMBER 1	PYHIN1	1.75033
209325_S_AT	REGULATOR OF G-PROTEIN SIGNALLING 16	RGS16	1.75027
228326_AT	WD REPEAT DOMAIN 27	WDR27	1.74887
33148_AT	ZINC FINGER RNA BINDING PROTEIN	ZFR	1.74776
230651_AT	THO COMPLEX 2	THOC2	1.74719
243463_S_AT	RAS-LIKE WITHOUT CAAX 1	RIT1	1.74597
220791_X_AT	SODIUM CHANNEL, VOLTAGE-GATED, TYPE XII, ALPHA POLYPEPTIDE	SCN11A	1.74564
242621_AT	ZINC FINGER PROTEIN 498	ZNF498	1.74562
225324_AT	CHROMOSOME 20 OPEN READING FRAME 155	CRLS1	1.74525
220953_S_AT	MYOTUBULARIN RELATED PROTEIN 12	MTMR12	1.74432
217916_S_AT	FAMILY WITH SEQUENCE SIMILARITY 49, MEMBER B	FAM49B	1.74419
200601_AT	ACTININ, ALPHA 4	ACTN4	1.74413
228749_AT	KIAA1571 PROTEIN	ZDBF2	1.74294
213742_AT	SPLICING FACTOR, ARGININE/SERINE-RICH 11	SFRS11	1.7414
230696_AT	ATPASE, CA++ TRANSPORTING, CARDIAC MUSCLE, FAST TWITCH 1	ATP2A1	1.73928
208779_X_AT	DISCOIDIN DOMAIN RECEPTOR FAMILY, MEMBER 1	DDR1	1.73621
226589_AT	HYPOTHETICAL PROTEIN FLJ38482	TMEM192	1.73602
214785_AT	VACUOLAR PROTEIN SORTING 13A (YEAST)	VPS13A	1.7351
1565823_AT	SEPTIN 7	2007-09-01	1.73391
238513_AT	PROLINE RICH GLA (G-CARBOXYGLUTAMIC ACID) 4 (TRANSMEMBRANE)	PRRG4	1.7339
223738_S_AT	PHOSPHOGLUCOMUTASE 2	PGM2	1.73376
231817_AT	UBIQUITIN SPECIFIC PEPTIDASE 53	USP53	1.73174
227884_AT	TAF15 RNA POLYMERASE II, TATA BOX BINDING PROTEIN (TBP)-ASSOCIATED FACTOR, 68KDA	TAF15	1.73154
219353_AT	HYPOTHETICAL PROTEIN FLJ20147	NHLRC2	1.7306
243963_AT	SEROLOGICALLY DEFINED COLON CANCER ANTIGEN 8	SDCCAG8	1.72971
215629_S_AT	DELETED IN LYMPHOCYTIC LEUKEMIA, 2	DLEU2	1.72887
236752_AT	PLAKOPHILIN 4	PKP4	1.72842
224442_AT	PHD FINGER PROTEIN 6	PHF6	1.72835
242590_AT	RNA (GUANINE-9-) METHYLTRANSFERASE DOMAIN CONTAINING 3	RG9MTD3	1.7283
243405_AT	THIOREDOXIN DOMAIN CONTAINING 5	TXNDC5	1.72822
221648_S_AT	CHROMOSOME 1 OPEN READING FRAME 121	C1ORF121	1.72733
222309_AT	CHROMOSOME 6 OPEN READING FRAME 62	C6ORF62	1.72721
235411_AT	PIGGYBAC TRANSPOSABLE ELEMENT DERIVED 1	PGBD1	1.7262
206348_S_AT	PYRUVATE DEHYDROGENASE KINASE, ISOZYME 3	PDK3	1.72513
207034_S_AT	GLI-KRUPPEL FAMILY MEMBER GLI2	GLI2	1.72434
241262_AT	MISATO HOMOLOG 1 (DROSOPHILA)	MSTO1	1.72408
233399_X_AT	HYPOTHETICAL GENE SUPPORTED BY AF086559; BC065734	LOC441383	1.72368
228477_AT	HYPOTHETICAL PROTEIN FLJ10154	ARGLU1	1.72322
1554312_AT	RING FINGER PROTEIN 170	RNF170	1.72249
203508_AT	TUMOR NECROSIS FACTOR RECEPTOR SUPERFAMILY, MEMBER 1B	TNFRSF1B	1.72242
234807_X_AT	RIBOSOMAL PROTEIN L7A-LIKE 2	RPL7AL2	1.72204
231874_AT	HYPOTHETICAL PROTEIN MGC39518	FAM126B	1.72185
242655_AT	BRCA1 ASSOCIATED RING DOMAIN 1	BARD1	1.72162
232266_X_AT	CELL DIVISION CYCLE 2-LIKE 5 (CHOLINESTERASE-RELATED CELL DIVISION CONTROLLER)	CDC2L5	1.72019
235512_AT	CYCLIN-DEPENDENT KINASE-LIKE 1 (CDC2-RELATED KINASE)	CDKL1	1.71961
230664_AT	HYPOTHETICAL PROTEIN MGC39900	MGC39900	1.71907
244145_AT	FYVE AND COILED-COIL DOMAIN CONTAINING 1	FYCO1	1.71904
205821_AT	KILLER CELL LECTIN-LIKE RECEPTOR SUBFAMILY C, MEMBER 4	KLRK1	1.71742
228697_AT	HISTIDINE TRIAD NUCLEOTIDE BINDING PROTEIN 3	HINT3	1.71705
1557293_AT	HYPOTHETICAL GENE SUPPORTED BY AK128346	LOC440993	1.71618
1565620_AT	CENTAURIN, GAMMA-LIKE FAMILY, MEMBER 1	CTGLF1	1.7155
212421_AT	CHROMOSOME 22 OPEN READING FRAME 9	C22ORF9	1.71507
1553575_AT	NADH DEHYDROGENASE SUBUNIT 6	ND6	1.71476
204182_S_AT	ZINC FINGER PROTEIN 297B	ZBTB43	1.71462
217364_X_AT	EUKARYOTIC TRANSLATION INITIATION FACTOR 3, SUBUNIT 1 ALPHA, 35KDA	EIF3J	1.71353
230332_AT	ZINC FINGER, CCHC DOMAIN CONTAINING 7	ZCCHC7	1.71279
230036_AT	STERILE ALPHA MOTIF DOMAIN CONTAINING 9-LIKE	SAMD9L	1.7117
213877_X_AT	TRANSCRIPTION ELONGATION FACTOR B (SIII), POLYPEPTIDE 2 (18KDA, ELONGIN B)	TCEB2	1.71169
214449_S_AT	RAS HOMOLOG GENE FAMILY, MEMBER Q	RHOQ	1.71158
235223_AT	CHROMOSOME 6 OPEN READING FRAME 153	C6ORF153	1.71003
210336_X_AT	ZINC FINGER PROTEIN 42 (MYELOID-SPECIFIC RETINOIC ACID-RESPONSIVE)	MZF1	1.70915
1556588_AT	CHROMOSOME 15 OPEN READING FRAME 37	C15ORF37	1.70873
230634_X_AT	HYPOTHETICAL PROTEIN BC011824	ADAT3	1.70738
239792_AT	SIMILAR TO FLJ16518 PROTEIN	LOC440288	1.70715
225365_AT	ZINC FINGER, DHHC-TYPE CONTAINING 20	ZDHHC20	1.70706
1558600_A_AT	PHOSPHATIDYLINOSITOL-4-PHOSPHATE 5-KINASE, TYPE II, BETA	PIP4K2B	1.70698
233085_S_AT	OLIGONUCLEOTIDE/OLIGOSACCHARIDE-BINDING FOLD CONTAINING 2A	OBFC2A	1.70622
1555350_AT	HYPOTHETICAL PROTEIN HSPC206	PPHLN1	1.70494
43427_AT	ACETYL-COENZYME A CARBOXYLASE BETA	ACACB	1.70387
203688_AT	POLYCYSTIC KIDNEY DISEASE 2 (AUTOSOMAL DOMINANT)	PKD2	1.70234
223950_S_AT	KIAA1552 PROTEIN	FLYWCH1	1.70157
220495_S_AT	CHROMOSOME 5 OPEN READING FRAME 14	TXNDC15	1.7008
214581_X_AT	TUMOR NECROSIS FACTOR RECEPTOR SUPERFAMILY, MEMBER 21	TNFRSF21	1.69992
242693_AT	CELL DIVISION CYCLE 2-LIKE 5 (CHOLINESTERASE-RELATED CELL DIVISION CONTROLLER)	CDC2L5	1.69878
235138_AT	PUMILIO HOMOLOG 2 (DROSOPHILA)	PUM2	1.69875
206707_X_AT	CHROMOSOME 6 OPEN READING FRAME 32	C6ORF32	1.69771
241733_AT	CHROMOSOME 18 OPEN READING FRAME 54	C18ORF54	1.69759
230703_AT	CHROMOSOME 14 OPEN READING FRAME 32	C14ORF32	1.6973
210426_X_AT	RAR-RELATED ORPHAN RECEPTOR A	RORA	1.69622
207651_AT	G PROTEIN-COUPLED RECEPTOR 171	GPR171	1.69528
226129_AT	FLJ46072 PROTEIN	FAM83H	1.69478
1560662_S_AT	WAS PROTEIN HOMOLOGY REGION 2 DOMAIN CONTAINING 1-LIKE 2	WHDC1L2	1.69476
1563130_A_AT	IRON-RESPONSIVE ELEMENT BINDING PROTEIN 2	IREB2	1.69429
1556097_AT	HOMER HOMOLOG 2 (DROSOPHILA)	HOMER2	1.69107
215281_X_AT	POGO TRANSPOSABLE ELEMENT WITH ZNF DOMAIN	POGZ	1.68895
212366_AT	ZINC FINGER PROTEIN 292	ZNF292	1.68819
213808_AT	ADAM METALLOPEPTIDASE DOMAIN 23	ADAM23	1.68798
235722_AT	SYNAPTOJANIN 2 BINDING PROTEIN	SYNJ2BP	1.68794
210630_S_AT	RAD52 HOMOLOG (S. CEREVISIAE)	RAD52	1.6879
227485_AT	DEAD/H (ASP-GLU-ALA-ASP/HIS) BOX POLYPEPTIDE 26B	DDX26B	1.68729
227173_S_AT	BTB AND CNC HOMOLOGY 1, BASIC LEUCINE ZIPPER TRANSCRIPTION FACTOR 2	BACH2	1.6864
230319_AT	HYPOTHETICAL PROTEIN FLJ23191	C4ORF31	1.68563
215513_AT	HYDATIDIFORM MOLE ASSOCIATED AND IMPRINTED	HYMAI	1.6852
1554145_A_AT	SMOOTH MUSCLE MYOSIN HEAVY CHAIN 11 ISOFORM SM1-LIKE	CCDC128	1.68513
1557257_AT	B-CELL CLL/LYMPHOMA 10	BCL10	1.68489
205297_S_AT	CD79B ANTIGEN (IMMUNOGLOBULIN-ASSOCIATED BETA)	CD79B	1.68456
1556006_S_AT	CASEIN KINASE 1, ALPHA 1	CSNK1A1	1.684
209691_S_AT	DOCKING PROTEIN 4	DOK4	1.68379
238794_AT	CHROMOSOME 10 OPEN READING FRAME 78	C10ORF78	1.68368
239043_AT	ZINC FINGER PROTEIN 404	ZNF404	1.68277
202568_S_AT	MAP/MICROTUBULE AFFINITY-REGULATING KINASE 3	MARK3	1.68262
238563_AT	ABL-INTERACTOR 1	ABI1	1.68238
229500_AT	SOLUTE CARRIER FAMILY 30 (ZINC TRANSPORTER), MEMBER 9	SLC30A9	1.68234
205483_S_AT	INTERFERON, ALPHA-INDUCIBLE PROTEIN (CLONE IFI-15K)	ISG15	1.68231
223930_AT	TORSIN A INTERACTING PROTEIN 1	TOR1AIP1	1.68197
1563431_X_AT	CALMODULIN 1 (PHOSPHORYLASE KINASE, DELTA)	CALM3	1.68045
212506_AT	PHOSPHATIDYLINOSITOL BINDING CLATHRIN ASSEMBLY PROTEIN	PICALM	1.68029
242225_AT	MON2 HOMOLOG (YEAST)	MON2	1.6794
225622_AT	PHOSPHOPROTEIN ASSOCIATED WITH GLYCOSPHINGOLIPID MICRODOMAINS 1	PAG1	1.67917
230790_X_AT	CHECKPOINT SUPPRESSOR 1	FOXN3	1.67581
212601_AT	ZINC FINGER, ZZ-TYPE WITH EF-HAND DOMAIN 1	ZZEF1	1.67525
221789_X_AT	RAS HOMOLOG GENE FAMILY, MEMBER T2	RHOT2	1.67498
226001_AT	KELCH-LIKE 5 (DROSOPHILA)	KLHL5	1.6748
240344_X_AT	HYPOTHETICAL PROTEIN LOC90624	LYRM7	1.67379
225186_AT	RAS ASSOCIATION (RALGDS/AF-6) AND PLECKSTRIN HOMOLOGY DOMAINS 1	RAPH1	1.67304
203780_AT	EPITHELIAL V-LIKE ANTIGEN 1	MPZL2	1.67277
1556301_AT	MICROCEPHALY, PRIMARY AUTOSOMAL RECESSIVE 1	MCPH1	1.67268
213548_S_AT	CDV3 HOMOLOG (MOUSE)	CDV3	1.67162
224185_AT	WD REPEAT DOMAIN 79	WDR79	1.67094
227040_AT	HYPOTHETICAL PROTEIN LOC283506	RP11-50D16.3	1.67008
237464_AT	SLC7A5 PSEUDOGENE	IMAA	1.66997
205835_S_AT	YTH DOMAIN CONTAINING 2	YTHDC2	1.66958
231976_AT	LINES HOMOLOG 1 (DROSOPHILA)	LINS1	1.66951
214375_AT	PTPRF INTERACTING PROTEIN, BINDING PROTEIN 1 (LIPRIN BETA 1)	PPFIBP1	1.66867
229483_AT	UBIQUITIN-CONJUGATING ENZYME E2H (UBC8 HOMOLOG, YEAST)	UBE2H	1.6686
219832_S_AT	HOMEOBOX C13	HOXC13	1.6682
234084_X_AT	MALATE DEHYDROGENASE 2, NAD (MITOCHONDRIAL)	MDH2	1.66746
208653_S_AT	CD164 ANTIGEN, SIALOMUCIN	CD164	1.66739
225568_AT	HYPOTHETICAL PROTEIN MGC14141	TMEM141	1.66725
226759_AT	ZINC FINGER PROTEIN, SUBFAMILY 1A, 4 (EOS)	IKZF4	1.66717
1556043_A_AT	TITIN	TTN	1.66696
226569_S_AT	CTF18, CHROMOSOME TRANSMISSION FIDELITY FACTOR 18 HOMOLOG (S. CEREVISIAE)	CHTF18	1.66667
223391_AT	SPHINGOSINE-1-PHOSPHATE PHOSPHATASE 1	SGPP1	1.66653
219230_AT	TRANSMEMBRANE PROTEIN 100	TMEM100	1.66526
230298_AT	SIMILAR TO METALLO-BETA-LACTAMASE SUPERFAMILY PROTEIN	LOC153364	1.66472
230543_AT	SIMILAR TO CHLORIDE INTRACELLULAR CHANNEL PROTEIN 4 (INTRACELLULAR CHLORIDE ION CHANNEL PROTEIN P64H1)	LOC442447	1.66468
222237_S_AT	ZINC FINGER PROTEIN 228	ZNF228	1.66456
239771_AT	CULLIN-ASSOCIATED AND NEDDYLATION-DISSOCIATED 1	CAND1	1.66403
1561687_A_AT	ZINC FINGER PROTEIN 382	ZNF382	1.66254
229027_AT	PROTEIN PHOSPHATASE 1A (FORMERLY 2C), MAGNESIUM-DEPENDENT, ALPHA ISOFORM	PPM1A	1.66154
215332_S_AT	CD8 ANTIGEN, BETA POLYPEPTIDE 1 (P37)	CD8B	1.66153
203314_AT	GTP BINDING PROTEIN 6 (PUTATIVE)	GTPBP6	1.66147
204446_S_AT	ARACHIDONATE 5-LIPOXYGENASE	ALOX5	1.66047
1558184_S_AT	ZINC FINGER PROTEIN 17 (HPF3, KOX 10)	ZNF17	1.66038
216229_X_AT	HLA COMPLEX GROUP 2 PSEUDOGENE 7	HCG2P7	1.66034
231950_AT	ZINC FINGER PROTEIN 658	ZNF658	1.66031
204686_AT	INSULIN RECEPTOR SUBSTRATE 1	IRS1	1.65935
1557360_AT	LEUCINE-RICH PPR-MOTIF CONTAINING	LRPPRC	1.65882
229570_AT	LAMININ, ALPHA 5	LAMA5	1.65878
228677_S_AT	HYPOTHETICAL PROTEIN FLJ21438	FLJ21438	1.6583
38918_AT	SRY (SEX DETERMINING REGION Y)-BOX 13	SOX13	1.65827
201860_S_AT	PLASMINOGEN ACTIVATOR, TISSUE	PLAT	1.6572
212786_AT	KIAA0350 PROTEIN	CLEC16A	1.65672
213314_AT	CHROMOSOME 6 OPEN READING FRAME 162	C6ORF162	1.65594
225588_S_AT	TRANSMEMBRANE PROTEIN 129	TMEM129	1.65505
213761_AT	HYPOTHETICAL PROTEIN LOC54104	MDM1	1.65211
232169_X_AT	NADH DEHYDROGENASE (UBIQUINONE) FE-S PROTEIN 8, 23KDA (NADH-COENZYME Q REDUCTASE)	NDUFS8	1.65192
1560754_AT	CKLF-LIKE MARVEL TRANSMEMBRANE DOMAIN CONTAINING 7	CMTM7	1.65094
226675_S_AT	METASTASIS ASSOCIATED LUNG ADENOCARCINOMA TRANSCRIPT 1 (NON-CODING RNA)	MALAT1	1.65024
224973_AT	FAMILY WITH SEQUENCE SIMILARITY 46, MEMBER A	FAM46A	1.64956
215088_S_AT	SUCCINATE DEHYDROGENASE COMPLEX, SUBUNIT C, INTEGRAL MEMBRANE PROTEIN, 15KDA	SDHC	1.6488
224233_S_AT	MISATO HOMOLOG 1 (DROSOPHILA)	MSTO1	1.64866
206589_AT	GROWTH FACTOR INDEPENDENT 1	GFI1	1.64819
210910_S_AT	ZONA PELLUCIDA GLYCOPROTEIN 3 (SPERM RECEPTOR)	ZP3	1.64639
230051_AT	CHROMOSOME 10 OPEN READING FRAME 47	C10ORF47	1.64499
1570410_AT	CYTOGLOBIN	CYGB	1.64493
242045_AT	FLJ35740 PROTEIN	ANKRD18A	1.64487
222481_AT	FRACTURE CALLUS 1 HOMOLOG (RAT)	FXC1	1.64453
204181_S_AT	ZINC FINGER PROTEIN 297B	ZBTB43	1.64373
218141_AT	UBIQUITIN-CONJUGATING ENZYME E2O	UBE2O	1.64354
225586_AT	CHROMOSOME 9 OPEN READING FRAME 112	WDR85	1.64353
219342_AT	PUTATIVE PROTEIN PRODUCT OF NBLA04196	CASD1	1.64348
218578_AT	CELL DIVISION CYCLE 73, PAF1/RNA POLYMERASE II COMPLEX COMPONENT, HOMOLOG (S. CEREVISIAE)	CDC73	1.64339
242116_X_AT	ANKYRIN REPEAT DOMAIN 17	ANKRD17	1.6432
230461_S_AT	HYPOTHETICAL PROTEIN LOC51243	MUM1	1.64292
219577_S_AT	ATP-BINDING CASSETTE, SUB-FAMILY A (ABC1), MEMBER 7	ABCA7	1.64195
230229_AT	DISCS, LARGE HOMOLOG 1 (DROSOPHILA)	DLG1	1.64195
203708_AT	PHOSPHODIESTERASE 4B, CAMP-SPECIFIC (PHOSPHODIESTERASE E4 DUNCE HOMOLOG, DROSOPHILA)	PDE4B	1.64161
233274_AT	NCK ADAPTOR PROTEIN 1	NCK1	1.64138
1570243_AT	HYPOTHETICAL LOC440731	LOC440731	1.64121
227754_AT	UBIQUITIN SPECIFIC PEPTIDASE 54	USP54	1.64102
235801_AT	TUMOR SUPPRESSOR CANDIDATE 3	TUSC3	1.64032
223763_AT	DYSTROBREVIN BINDING PROTEIN 1	DTNBP1	1.63971
203301_S_AT	CYCLIN D BINDING MYB-LIKE TRANSCRIPTION FACTOR 1	DMTF1	1.63962
209818_S_AT	HYALURONAN BINDING PROTEIN 4	HABP4	1.63874
213994_S_AT	SPONDIN 1, EXTRACELLULAR MATRIX PROTEIN	SPON1	1.63732
204221_X_AT	GLI PATHOGENESIS-RELATED 1 (GLIOMA)	GLIPR1	1.63725
227873_AT	CHROMOSOME 5 OPEN READING FRAME 14	TXNDC15	1.63661
203735_X_AT	PTPRF INTERACTING PROTEIN, BINDING PROTEIN 1 (LIPRIN BETA 1)	PPFIBP1	1.63593
209645_S_AT	ALDEHYDE DEHYDROGENASE 1 FAMILY, MEMBER B1	ALDH1B1	1.63582
231292_AT	E1A-LIKE INHIBITOR OF DIFFERENTIATION 3	EID3	1.63552
221269_S_AT	SH3 DOMAIN BINDING GLUTAMIC ACID-RICH PROTEIN LIKE 3	SH3BGRL3	1.63525
223289_S_AT	UBIQUITIN SPECIFIC PEPTIDASE 38	USP38	1.63437
243851_AT	RAB3 GTPASE ACTIVATING PROTEIN SUBUNIT 2 (NON-CATALYTIC)	RAB3GAP2	1.63434
230026_AT	MITOCHONDRIAL RIBOSOMAL PROTEIN L43	MRPL43	1.63427
205310_AT	F-BOX PROTEIN 46	FBXO46	1.63421
240307_AT	FAR UPSTREAM ELEMENT (FUSE) BINDING PROTEIN 1	FUBP1	1.63385
205048_S_AT	PHOSPHOSERINE PHOSPHATASE	PSPH	1.63362
243964_AT	SNF2 HISTONE LINKER PHD RING HELICASE	SHPRH	1.6328
226349_AT	CHROMOSOME 12 OPEN READING FRAME 45	C12ORF45	1.63276
226299_AT	PROTEIN KINASE N3	PKN3	1.63196
222679_S_AT	DCN1, DEFECTIVE IN CULLIN NEDDYLATION 1, DOMAIN CONTAINING 1 (S. CEREVISIAE)	DCUN1D1	1.63008
243887_AT	MITOCHONDRIAL RIBOSOMAL PROTEIN L30	MRPL30	1.62988
1558728_AT	CHROMOSOME 16 OPEN READING FRAME 7	C16ORF7	1.62977
218550_S_AT	LEUCINE RICH REPEAT CONTAINING 20	LRRC20	1.62835
205547_S_AT	TRANSGELIN	TAGLN	1.62767
229333_AT	GUANINE MONPHOSPHATE SYNTHETASE	GMPS	1.62756
226171_AT	HYPOTHETICAL PROTEIN FLJ20209	FLJ20209	1.62626
225619_AT	HYPOTHETICAL PROTEIN FLJ30046	SLAIN1	1.62559
236007_AT	A KINASE (PRKA) ANCHOR PROTEIN 10	AKAP10	1.6252
236649_AT	DTW DOMAIN CONTAINING 1	DTWD1	1.6248
222526_AT	GATA ZINC FINGER DOMAIN CONTAINING 2A	GATAD2A	1.62418
226405_S_AT	ARRESTIN DOMAIN CONTAINING 1	ARRDC1	1.62384
232382_S_AT	PROTEIN-L-ISOASPARTATE (D-ASPARTATE) O-METHYLTRANSFERASE DOMAIN CONTAINING 1	PCMTD1	1.62367
236259_AT	SERINE/THREONINE KINASE 4	STK4	1.62324
1559190_S_AT	RETINOL DEHYDROGENASE 13 (ALL-TRANS AND 9-CIS)	RDH13	1.6231
209553_AT	KIAA0804	VPS8	1.62207
237107_AT	PROTEIN KINASE, INTERFERON-INDUCIBLE DOUBLE STRANDED RNA DEPENDENT ACTIVATOR	PRKRA	1.62128
1559003_A_AT	HYPOTHETICAL PROTEIN LOC126661	LOC126661	1.62109
222808_AT	GLYCOSYLTRANSFERASE 28 DOMAIN CONTAINING 1	ALG13	1.62014
235803_AT	CYTOKINE RECEPTOR-LIKE FACTOR 3	CRLF3	1.62012
226872_AT	REGULATORY FACTOR X, 2 (INFLUENCES HLA CLASS II EXPRESSION)	RFX2	1.62012
214464_AT	CDC42 BINDING PROTEIN KINASE ALPHA (DMPK-LIKE)	CDC42BPA	1.6186
205278_AT	GLUTAMATE DECARBOXYLASE 1 (BRAIN, 67KDA)	GAD1	1.61818
223748_AT	SOLUTE CARRIER FAMILY 4, SODIUM BICARBONATE TRANSPORTER-LIKE, MEMBER 11	SLC4A11	1.618
223677_AT	HYPOTHETICAL PROTEIN FLJ13954	ATG10	1.61779
206139_AT	PHOSPHATIDYLINOSITOL 4-KINASE, CATALYTIC, BETA POLYPEPTIDE	PI4KB	1.61719
220577_AT	HYPOTHETICAL PROTEIN FLJ13373	GVIN1	1.61596
220465_AT	HYPOTHETICAL PROTEIN FLJ12355	FLJ12355	1.61538
223915_AT	BCL6 CO-REPRESSOR	BCOR	1.61528
223405_AT	N-ACETYLNEURAMINATE PYRUVATE LYASE (DIHYDRODIPICOLINATE SYNTHASE)	NPL	1.61517
228393_S_AT	ZINC FINGER PROTEIN ZNF140-LIKE PROTEIN	ZNF302	1.61511
221637_S_AT	CHROMOSOME 11 OPEN READING FRAME 48	C11ORF48	1.61496
229954_AT	CHOLINE DEHYDROGENASE	CHDH	1.61479
229804_X_AT	COBW DOMAIN CONTAINING 1	CBWD1	1.61466
218199_S_AT	NUCLEOLAR PROTEIN FAMILY 6 (RNA-ASSOCIATED)	NOL6	1.6146
229468_AT	CYCLIN-DEPENDENT KINASE 3	CDK3	1.61443
204604_AT	PFTAIRE PROTEIN KINASE 1	PFTK1	1.61431
204106_AT	TESTIS-SPECIFIC KINASE 1	TESK1	1.61426
209795_AT	CD69 ANTIGEN (P60, EARLY T-CELL ACTIVATION ANTIGEN)	CD69	1.61404
224742_AT	CHROMOSOME 20 OPEN READING FRAME 22	ABHD12	1.61377
204408_AT	APEX NUCLEASE (APURINIC/APYRIMIDINIC ENDONUCLEASE) 2	APEX2	1.61317
235846_AT	FIBRINOGEN SILENCER BINDING PROTEIN	RAD54B	1.61315
209416_S_AT	HOMOLOG OF YEAST CDH1/HCT1	FZR1	1.61311
226947_AT	GLUCURONIDASE, BETA-LIKE 2	GUSBL2	1.6129
213558_AT	PICCOLO (PRESYNAPTIC CYTOMATRIX PROTEIN)	PCLO	1.61216
235983_AT	TRAFFICKING PROTEIN, KINESIN BINDING 2	TRAK2	1.6114
212927_AT	SMC5 STRUCTURAL MAINTENANCE OF CHROMOSOMES 5-LIKE 1 (YEAST)	SMC5	1.61124
225609_AT	GLUTATHIONE REDUCTASE	GSR	1.61116
57082_AT	LOW DENSITY LIPOPROTEIN RECEPTOR ADAPTOR PROTEIN 1	LDLRAP1	1.61056
236526_X_AT	HYPOTHETICAL PROTEIN FLJ13611	FLJ13611	1.6103
213471_AT	KIAA0673 PROTEIN	NPHP4	1.61024
1559922_AT	RNA BINDING MOTIF PROTEIN 15	RBM15	1.61005
228168_AT	ATP SYNTHASE, H+ TRANSPORTING, MITOCHONDRIAL F0 COMPLEX, SUBUNIT C3 (SUBUNIT 9)	ATP5G3	1.60891
235573_AT	HEAT SHOCK 105KDA/110KDA PROTEIN 1	HSPH1	1.60879
1556306_AT	HYPOTHETICAL PROTEIN FLJ10078	MLL5	1.60736
1562836_AT	DEAD (ASP-GLU-ALA-ASP) BOX POLYPEPTIDE 6	DDX6	1.60704
242255_AT	ISOPENTENYL-DIPHOSPHATE DELTA ISOMERASE 1	IDI1	1.60652
1552625_A_AT	TRNA NUCLEOTIDYL TRANSFERASE, CCA-ADDING, 1	TRNT1	1.60646
225327_AT	KIAA1370	KIAA1370	1.60622
231899_AT	ZINC FINGER CCCH-TYPE CONTAINING 12C	ZC3H12C	1.60595
236667_AT	HYPOTHETICAL LOC144404	TMEM120B	1.60592
214260_AT	COP9 CONSTITUTIVE PHOTOMORPHOGENIC HOMOLOG SUBUNIT 8 (ARABIDOPSIS)	COPS8	1.60589
224611_S_AT	DNAJ (HSP40) HOMOLOG, SUBFAMILY C, MEMBER 5	DNAJC5	1.60578
204502_AT	SAM DOMAIN AND HD DOMAIN 1	SAMHD1	1.60484
238919_AT	PROTOCADHERIN 9	PCDH9	1.60416
238342_AT	HYPOTHETICAL GENE LOC283846	LOC440345	1.6037
218142_S_AT	CEREBLON	CRBN	1.60364
234762_X_AT	NEUROLYSIN (METALLOPEPTIDASE M3 FAMILY)	NLN	1.60306
213293_S_AT	TRIPARTITE MOTIF-CONTAINING 22	TRIM22	1.60269
226765_AT	SPECTRIN, BETA, NON-ERYTHROCYTIC 1	SPTBN1	1.60258
202970_AT	DUAL-SPECIFICITY TYROSINE-(Y)-PHOSPHORYLATION REGULATED KINASE 2	DYRK2	1.60164
206257_AT	COILED-COIL DOMAIN CONTAINING 9	CCDC9	1.60157
211456_X_AT	RIBOSOMAL PROTEIN L35	RPL35	1.60104
233224_AT	KARYOPHERIN ALPHA 3 (IMPORTIN ALPHA 4)	KPNA3	1.60075
227777_AT	CHROMOSOME 10 OPEN READING FRAME 18	C10ORF18	1.60015
242403_AT	UBIQUITIN-CONJUGATING ENZYME E2D 3 (UBC4/5 HOMOLOG, YEAST)	UBE2D3	1.6
238417_AT	PHOSPHOGLUCOMUTASE 2-LIKE 1	PGM2L1	1.6
239545_AT	PUTATIVE PROTEIN PRODUCT OF NBLA04196	CASD1	1.59961
203533_S_AT	CULLIN 5	CUL5	1.59847
227678_AT	XRCC6 BINDING PROTEIN 1	XRCC6BP1	1.59829
225851_AT	FARNESYLTRANSFERASE, CAAX BOX, BETA	FNTB	1.5982
238607_AT	ZINC FINGER PROTEIN 342	ZNF342	1.59725
235041_AT	GOLGI SNAP RECEPTOR COMPLEX MEMBER 2	GOSR2	1.59705
208436_S_AT	INTERFERON REGULATORY FACTOR 7	IRF7	1.59697
212543_AT	ABSENT IN MELANOMA 1	AIM1	1.59683
203723_AT	INOSITOL 1,4,5-TRISPHOSPHATE 3-KINASE B	ITPKB	1.59611
227982_AT	SOLUBLE LIVER ANTIGEN/LIVER PANCREAS ANTIGEN	SEPSECS	1.59599
241716_AT	HEAT SHOCK 60KDA PROTEIN 1 (CHAPERONIN)	HSPD1	1.59581
236322_AT	HYPOTHETICAL PROTEIN FLJ31951	RNF145	1.59476
203002_AT	KIAA0989 PROTEIN	AMOTL2	1.59466
211097_S_AT	PRE-B-CELL LEUKEMIA TRANSCRIPTION FACTOR 2	PBX2	1.59462
234711_S_AT	BCL6 CO-REPRESSOR-LIKE 1	BCORL1	1.59425
230708_AT	PRICKLE-LIKE 1 (DROSOPHILA)	PRICKLE1	1.59373
201450_S_AT	TIA1 CYTOTOXIC GRANULE-ASSOCIATED RNA BINDING PROTEIN	TIA1	1.59354
209364_AT	BCL2-ANTAGONIST OF CELL DEATH	BAD	1.5935
213146_AT	JUMONJI DOMAIN CONTAINING 3	JMJD3	1.593
217991_X_AT	SINGLE STRANDED DNA BINDING PROTEIN 3	SSBP3	1.59202
238761_AT	MEDIATOR OF RNA POLYMERASE II TRANSCRIPTION, SUBUNIT 28 HOMOLOG (YEAST)	MED28	1.59142
243370_AT	GPI-ANCHORED MEMBRANE PROTEIN 1	CAPRIN1	1.59136
37793_R_AT	RAD51-LIKE 3 (S. CEREVISIAE)	RAD51L3	1.5911
229202_AT	PECANEX-LIKE 2 (DROSOPHILA)	PCNXL2	1.59092
225820_AT	PHD FINGER PROTEIN 17	PHF17	1.59051
214660_AT	PRO1770 PROTEIN	PELO	1.5905
1555842_AT	HYPOTHETICAL PROTEIN LOC284356	LOC284356	1.58985
1559425_AT	PROTEIN KINASE C, ETA	PRKCH	1.58796
229362_AT	SIMILAR TO RIBOSOMAL PROTEIN S12	LOC344423	1.58791
224835_AT	HYPOTHETICAL PROTEIN KIAA1434	RPS18P1	1.58791
218684_AT	LEUCINE RICH REPEAT CONTAINING 8 FAMILY, MEMBER D	LRRC8D	1.58782
231821_X_AT	HYPOTHETICAL GENE SUPPORTED BY AK093729; BX647918	LOC441124	1.58771
227214_AT	GOLGI ASSOCIATED PDZ AND COILED-COIL MOTIF CONTAINING	GOPC	1.58748
230888_AT	HSPC049 PROTEIN	WDR91	1.58739
215387_X_AT	GLYPICAN 6	GPC6	1.58708
206082_AT	HLA COMPLEX P5	HCP5	1.58688
226259_AT	EXOCYST COMPLEX COMPONENT 6	EXOC6	1.5862
213489_AT	MICROTUBULE-ASSOCIATED PROTEIN, RP/EB FAMILY, MEMBER 2	MAPRE2	1.58616
205935_AT	FORKHEAD BOX F1	FOXF1	1.58587
229735_S_AT	NIPA-LIKE DOMAIN CONTAINING 3	NPAL3	1.58585
225451_AT	GRIP1 ASSOCIATED PROTEIN 1	GRIPAP1	1.58556
235528_AT	GUANYLATE CYCLASE ACTIVATOR 1B (RETINA)	GUCA1B	1.58481
229078_S_AT	KIAA1704	KIAA1704	1.58421
227583_AT	PROCESSING OF PRECURSOR 4, RIBONUCLEASE P/MRP SUBUNIT (S. CEREVISIAE)	POP4	1.58419
214615_AT	PURINERGIC RECEPTOR P2Y, G-PROTEIN COUPLED, 10	P2RY10	1.58368
202478_AT	TRIBBLES HOMOLOG 2 (DROSOPHILA)	TRIB2	1.58346
239144_AT	STROMAL MEMBRANE-ASSOCIATED PROTEIN 1	SMAP1	1.58301
239144_AT	BETA-1,3-GLUCURONYLTRANSFERASE 2 (GLUCURONOSYLTRANSFERASE S)	B3GAT2	1.58301
206848_AT	HOMEOBOX A7	HOXA7	1.5804
238122_AT	RNA BINDING MOTIF PROTEIN 12B	RBM12B	1.57943
225124_AT	PROTEIN PHOSPHATASE 1, REGULATORY SUBUNIT 9B, SPINOPHILIN	PPP1R9B	1.57921
209964_S_AT	ATAXIN 7	ATXN7	1.57911
229694_AT	BROMODOMAIN AND WD REPEAT DOMAIN CONTAINING 2	BRWD2	1.57905
242937_AT	FORKHEAD BOX K2	FOXK2	1.57887
90610_AT	LEUCINE-RICH REPEATS AND CALPONIN HOMOLOGY (CH) DOMAIN CONTAINING 4	LRCH4	1.57842
218479_S_AT	EXPORTIN 4	XPO4	1.57806
202844_S_AT	RALA BINDING PROTEIN 1	RALBP1	1.57739
232063_X_AT	PHENYLALANINE-TRNA SYNTHETASE-LIKE, BETA SUBUNIT	FARSB	1.5772
203485_AT	RETICULON 1	RTN1	1.57644
238528_AT	UBIQUITIN PROTEIN LIGASE E3 COMPONENT N-RECOGNIN 1	UBR1	1.57596
1559002_AT	HYPOTHETICAL PROTEIN LOC340544	LOC340544	1.57595
239841_AT	CHROMOSOME 7 OPEN READING FRAME 24	C7ORF24	1.5753
235927_AT	EXPORTIN 1 (CRM1 HOMOLOG, YEAST)	XPO1	1.57376
243992_AT	ZINC FINGER PROTEIN 198	ZMYM2	1.5736
236545_AT	PROTEIN PHOSPHATASE 3 (FORMERLY 2B), CATALYTIC SUBUNIT, ALPHA ISOFORM (CALCINEURIN A ALPHA)	PPP3CA	1.57322
230925_AT	AMYLOID BETA (A4) PRECURSOR PROTEIN-BINDING, FAMILY B, MEMBER 1 INTERACTING PROTEIN	APBB1IP	1.57313
228180_AT	SMU-1 SUPPRESSOR OF MEC-8 AND UNC-52 HOMOLOG (C. ELEGANS)	SMU1	1.5728
216187_X_AT	KINESIN 2	KLC1	1.57241
205269_AT	LYMPHOCYTE CYTOSOLIC PROTEIN 2 (SH2 DOMAIN CONTAINING LEUKOCYTE PROTEIN OF 76KDA)	LCP2	1.57225
211764_S_AT	UBIQUITIN-CONJUGATING ENZYME E2D 1 (UBC4/5 HOMOLOG, YEAST)	UBE2D1	1.5718
214666_X_AT	IRON-RESPONSIVE ELEMENT BINDING PROTEIN 2	IREB2	1.57176
220175_S_AT	COBW DOMAIN CONTAINING 1	CBWD1	1.57149
31837_AT	HYPOTHETICAL PROTEIN BC002942	LMF2	1.57124
223473_AT	HYPOTHETICAL PROTEIN MGC12972	FKSG24	1.571
205541_S_AT	G1 TO S PHASE TRANSITION 2	GSPT2	1.56992
244633_AT	PROTEIN INHIBITOR OF ACTIVATED STAT, 2	PIAS2	1.56965
241704_X_AT	ZINC FINGER PROTEIN LIKE	ZNF320	1.56921
235964_X_AT	CHROMOSOME 20 OPEN READING FRAME 118	C20ORF118	1.5686
235374_AT	MALATE DEHYDROGENASE 1, NAD (SOLUBLE)	MDH1	1.5683
203921_AT	CARBOHYDRATE (N-ACETYLGLUCOSAMINE-6-O) SULFOTRANSFERASE 2	CHST2	1.56724
212858_AT	PROGESTIN AND ADIPOQ RECEPTOR FAMILY MEMBER IV	PAQR4	1.56699
228433_AT	HYPOTHETICAL PROTEIN FLJ11236	FLJ11236	1.56689
214150_X_AT	ATPASE, H+ TRANSPORTING, LYSOSOMAL 9KDA, V0 SUBUNIT E	ATP6V0E1	1.56673
229943_AT	RET FINGER PROTEIN 2	TRIM13	1.56671
228816_AT	HYPOTHETICAL PROTEIN LOC92270	LOC92270	1.56581
211546_X_AT	SYNUCLEIN, ALPHA (NON A4 COMPONENT OF AMYLOID PRECURSOR)	SNCA	1.56556
215600_X_AT	F-BOX AND WD-40 DOMAIN PROTEIN 12	FBXW12	1.56503
226532_AT	LEUCINE ZIPPER AND CTNNBIP1 DOMAIN CONTAINING	LZIC	1.56407
224727_AT	HYPOTHETICAL PROTEIN LOC284361	C19ORF63	1.56376
231577_S_AT	GUANYLATE BINDING PROTEIN 1, INTERFERON-INDUCIBLE, 67KDA	GBP1	1.56374
243026_X_AT	BACULOVIRAL IAP REPEAT-CONTAINING 4	BIRC4	1.56369
230060_AT	CELL DIVISION CYCLE ASSOCIATED 7	CDCA7	1.56331
226408_AT	TEA DOMAIN FAMILY MEMBER 2	TEAD2	1.56236
227095_AT	LEPTIN RECEPTOR	LEPR	1.56178
209750_AT	NUCLEAR RECEPTOR SUBFAMILY 1, GROUP D, MEMBER 2	NR1D2	1.56139
239232_AT	MUSASHI HOMOLOG 2 (DROSOPHILA)	MSI2	1.56088
238813_AT	AMINOLEVULINATE, DELTA-, SYNTHASE 2 (SIDEROBLASTIC/HYPOCHROMIC ANEMIA)	ALAS2	1.56053
209781_S_AT	KH DOMAIN CONTAINING, RNA BINDING, SIGNAL TRANSDUCTION ASSOCIATED 3	KHDRBS3	1.56016
206583_AT	ZINC FINGER PROTEIN 673	ZNF673	1.5599
227814_AT	WD REPEAT DOMAIN 53	WDR53	1.55969
225531_AT	CDK5 AND ABL ENZYME SUBSTRATE 1	CABLES1	1.55926
207509_S_AT	LEUKOCYTE-ASSOCIATED IG-LIKE RECEPTOR 2	LAIR2	1.55853
233030_AT	ADIPONUTRIN	PNPLA3	1.55741
1554348_S_AT	SIMILAR TO RIKEN CDNA A430101B06 GENE	CDKN2AIPNL	1.55713
232860_X_AT	HYPOTHETICAL PROTEIN FLJ11016	RBM41	1.55575
235446_AT	X (INACTIVE)-SPECIFIC TRANSCRIPT	XIST	1.55554
214934_AT	ATPASE, CLASS II, TYPE 9B	ATP9B	1.55483
223651_X_AT	CDC23 (CELL DIVISION CYCLE 23, YEAST, HOMOLOG)	CDC23	1.55329
218692_AT	HYPOTHETICAL PROTEIN FLJ20366	GOLSYN	1.55314
239778_X_AT	CALPAIN 7	CAPN7	1.55299
203523_AT	LYMPHOCYTE-SPECIFIC PROTEIN 1	LSP1	1.55277
207090_X_AT	ZINC FINGER PROTEIN 30 HOMOLOG (MOUSE)	ZFP30	1.55252
1558517_S_AT	LEUCINE RICH REPEAT CONTAINING 8 FAMILY, MEMBER C	LRRC8C	1.55249
204266_S_AT	CHOLINE KINASE ALPHA	CHKA	1.55141
224797_AT	ARRESTIN DOMAIN CONTAINING 3	ARRDC3	1.55131
215854_AT	F-BOX PROTEIN 22	FBXO22	1.55071
220576_AT	GPI DEACYLASE	PGAP1	1.55048
219439_AT	CORE 1 SYNTHASE, GLYCOPROTEIN-N-ACETYLGALACTOSAMINE 3-BETA-GALACTOSYLTRANSFERASE, 1	C1GALT1	1.55036
229762_AT	ZINC FINGER PROTEIN 655	ZNF655	1.54967
224496_S_AT	TRANSMEMBRANE PROTEIN 107	TMEM107	1.54927
231904_AT	U2(RNU2) SMALL NUCLEAR RNA AUXILIARY FACTOR 1	U2AF1	1.54888
210396_S_AT	BOLA-LIKE 2 (E. COLI)	BOLA2	1.54877
231271_X_AT	HSCARG PROTEIN	NMRAL1	1.54866
213707_S_AT	DISTAL-LESS HOMEOBOX 5	DLX5	1.54856
228510_AT	CHROMOSOME 6 OPEN READING FRAME 134	C6ORF134	1.54844
210671_X_AT	MITOGEN-ACTIVATED PROTEIN KINASE 8	MAPK8	1.5483
221779_AT	MICAL-LIKE 1	MICALL1	1.54822
205081_AT	CYSTEINE-RICH PROTEIN 1 (INTESTINAL)	CRIP1	1.54813
227966_S_AT	COILED-COIL DOMAIN CONTAINING 74A	CCDC74A	1.54754
225207_AT	PYRUVATE DEHYDROGENASE KINASE, ISOZYME 4	PDK4	1.54731
215553_X_AT	WD REPEAT DOMAIN 45	WDR45	1.54697
217731_S_AT	INTEGRAL MEMBRANE PROTEIN 2B	ITM2B	1.54687
222682_S_AT	CHROMOSOME 5 OPEN READING FRAME 3	C5ORF3	1.54667
208576_S_AT	HISTONE 1, H3A	HIST1H3J	1.54662
206296_X_AT	MITOGEN-ACTIVATED PROTEIN KINASE KINASE KINASE KINASE 1	MAP4K1	1.54638
227088_AT	PHOSPHODIESTERASE 5A, CGMP-SPECIFIC	PDE5A	1.54635
203512_AT	TRAFFICKING PROTEIN PARTICLE COMPLEX 3	TRAPPC3	1.54594
226289_AT	GPI-ANCHORED MEMBRANE PROTEIN 1	CAPRIN1	1.54488
218060_S_AT	CHROMOSOME 16 OPEN READING FRAME 57	C16ORF57	1.54467
218918_AT	MANNOSIDASE, ALPHA, CLASS 1C, MEMBER 1	MAN1C1	1.54458
225257_AT	HYPOTHETICAL PROTEIN MGC20255	CCDC97	1.54416
214124_X_AT	FGFR1 ONCOGENE PARTNER	FGFR1OP	1.5441
237216_AT	KIAA0884 PROTEIN	GARNL1	1.54367
243772_AT	SEROLOGICALLY DEFINED COLON CANCER ANTIGEN 8	SDCCAG8	1.54354
221012_S_AT	TRIPARTITE MOTIF-CONTAINING 8	TRIM8	1.54337
235652_AT	SEX COMB ON MIDLEG-LIKE 1 (DROSOPHILA)	SCML1	1.5431
37408_AT	MANNOSE RECEPTOR, C TYPE 2	MRC2	1.54275
212444_AT	G PROTEIN-COUPLED RECEPTOR, FAMILY C, GROUP 5, MEMBER A	GPRC5A	1.54253
204897_AT	PROSTAGLANDIN E RECEPTOR 4 (SUBTYPE EP4)	PTGER4	1.5425
235608_AT	CEROID-LIPOFUSCINOSIS, NEURONAL 5	CLN5	1.54185
235795_AT	PAIRED BOX GENE 6 (ANIRIDIA, KERATITIS)	PAX6	1.54182
222341_X_AT	COILED-COIL DOMAIN CONTAINING 14	CCDC14	1.5408
214058_AT	V-MYC MYELOCYTOMATOSIS VIRAL ONCOGENE HOMOLOG 1, LUNG CARCINOMA DERIVED (AVIAN)	MYCL1	1.54077
232020_AT	SMAD SPECIFIC E3 UBIQUITIN PROTEIN LIGASE 2	SMURF2	1.54039
214028_X_AT	TUDOR DOMAIN CONTAINING 3	TDRD3	1.54025
242008_AT	ATP/GTP BINDING PROTEIN 1	AGTPBP1	1.53988
244826_AT	PHOSPHATIDYLINOSITOL TRANSFER PROTEIN, BETA	PITPNB	1.53935
204759_AT	REGULATOR OF CHROMOSOME CONDENSATION (RCC1) AND BTB (POZ) DOMAIN CONTAINING PROTEIN 2	RCBTB2	1.5393
216105_X_AT	PROTEIN PHOSPHATASE 2A, REGULATORY SUBUNIT B' (PR 53)	PPP2R4	1.53901
202211_AT	ADP-RIBOSYLATION FACTOR GTPASE ACTIVATING PROTEIN 3	ARFGAP3	1.53859
223370_AT	HYPOTHETICAL PROTEIN FLJ20067	PLEKHA3	1.53838
230032_AT	O-SIALOGLYCOPROTEIN ENDOPEPTIDASE-LIKE 1	OSGEPL1	1.53748
235418_AT	HYPOTHETICAL PROTEIN LOC285014	LOC285014	1.53717
222762_X_AT	LIM DOMAINS CONTAINING 1	LIMD1	1.53696
219492_AT	CYSTEINE-RICH HYDROPHOBIC DOMAIN 2	CHIC2	1.53691
200974_AT	ACTIN, ALPHA 2, SMOOTH MUSCLE, AORTA	ACTG2	1.53626
227590_AT	SIMILAR TO RIKEN CDNA 2210021J22	LOC150383	1.53621
233595_AT	UBIQUITIN SPECIFIC PEPTIDASE 34	USP34	1.53601
237640_AT	CHROMOSOME 14 OPEN READING FRAME 138	C14ORF138	1.53578
209839_AT	DYNAMIN 3	DNM3	1.53576
1554085_AT	DEAD (ASP-GLU-ALA-ASP) BOX POLYPEPTIDE 51	DDX51	1.53575
203730_S_AT	ZINC FINGER PROTEIN 95 HOMOLOG (MOUSE)	ZKSCAN5	1.53566
214715_X_AT	ZINC FINGER PROTEIN 160	ZNF160	1.53555
214762_AT	ATPASE, H+ TRANSPORTING, LYSOSOMAL 13KDA, V1 SUBUNIT G2	ATP6V1G2	1.5351
208930_S_AT	INTERLEUKIN ENHANCER BINDING FACTOR 3, 90KDA	ILF3	1.53446
235013_AT	SOLUTE CARRIER FAMILY 31 (COPPER TRANSPORTERS), MEMBER 1	SLC31A1	1.53415
238706_AT	PAP ASSOCIATED DOMAIN CONTAINING 4	PAPD4	1.53391
226054_AT	BROMODOMAIN CONTAINING 4	BRD4	1.53375
203806_S_AT	FANCONI ANEMIA, COMPLEMENTATION GROUP A	FANCA	1.53306
211744_S_AT	CD58 ANTIGEN, (LYMPHOCYTE FUNCTION-ASSOCIATED ANTIGEN 3)	CD58	1.53269
226122_AT	PLECKSTRIN HOMOLOGY DOMAIN CONTAINING, FAMILY G (WITH RHOGEF DOMAIN) MEMBER 1	PLEKHG1	1.53264
224824_AT	FAMILY WITH SEQUENCE SIMILARITY 36, MEMBER A	FAM36A	1.53254
225042_S_AT	CHROMOSOME 12 OPEN READING FRAME 22	FAM130A1	1.53253
243012_AT	RAS ASSOCIATION (RALGDS/AF-6) AND PLECKSTRIN HOMOLOGY DOMAINS 1	RAPH1	1.53247
241775_AT	SEC1 FAMILY DOMAIN CONTAINING 1	SCFD1	1.5315
218414_S_AT	NUDE NUCLEAR DISTRIBUTION GENE E HOMOLOG 1 (A. NIDULANS)	NDE1	1.53127
219631_AT	LOW DENSITY LIPOPROTEIN-RELATED PROTEIN 12	LRP12	1.53053
235848_X_AT	ADP-RIBOSYLATION FACTOR-LIKE 6 INTERACTING PROTEIN 2	ARL6IP2	1.53031
1556361_S_AT	ANKYRIN REPEAT DOMAIN 13C	ANKRD13C	1.5299
228654_AT	HYPOTHETICAL PROTEIN LOC139886	SPIN4	1.52909
231960_AT	BROMODOMAIN AND WD REPEAT DOMAIN CONTAINING 1	BRWD1	1.52908
224964_S_AT	GUANINE NUCLEOTIDE BINDING PROTEIN (G PROTEIN), GAMMA 2	GNG2	1.52904
226703_AT	KIAA1787 PROTEIN	KIAA1787	1.529
223622_S_AT	HYDROXYPYRUVATE ISOMERASE HOMOLOG (E. COLI)	HYI	1.52892
217858_S_AT	ARMADILLO REPEAT CONTAINING, X-LINKED 3	ARMCX3	1.52864
210282_AT	ZINC FINGER PROTEIN 198	ZMYM2	1.52859
213550_S_AT	HYPOTHETICAL PROTEIN PRO1580	TMCO6	1.52834
217598_AT	CYCLIN-DEPENDENT KINASE 2-INTERACTING PROTEIN	CINP	1.52817
212948_AT	CALMODULIN BINDING TRANSCRIPTION ACTIVATOR 2	CAMTA2	1.52808
1552274_AT	PX DOMAIN CONTAINING SERINE/THREONINE KINASE	PXK	1.52795
224100_S_AT	DIHYDROPYRIMIDINASE-LIKE 5	DPYSL5	1.52749
218120_S_AT	HEME OXYGENASE (DECYCLING) 2	HMOX2	1.52738
220047_AT	SIRTUIN (SILENT MATING TYPE INFORMATION REGULATION 2 HOMOLOG) 4 (S. CEREVISIAE)	SIRT4	1.52704
228098_S_AT	MYOSIN REGULATORY LIGHT CHAIN INTERACTING PROTEIN	MYLIP	1.52644
218956_S_AT	PENTATRICOPEPTIDE REPEAT DOMAIN 1	PTCD1	1.52611
221545_X_AT	THYROID HORMONE RECEPTOR ASSOCIATED PROTEIN 5	MED16	1.52599
204276_AT	THYMIDINE KINASE 2, MITOCHONDRIAL	TK2	1.52583
232761_AT	CYTOCHROME C OXIDASE SUBUNIT IV ISOFORM 2 (LUNG)	COX4I2	1.52578
223347_AT	HYPOTHETICAL PROTEIN LOC51243	MUM1	1.52562
205016_AT	TRANSFORMING GROWTH FACTOR, ALPHA	TGFA	1.52544
224649_X_AT	CHROMOSOME 10 OPEN READING FRAME 9	CCNY	1.52529
244187_AT	SPERMIDINE/SPERMINE N1-ACETYL TRANSFERASE-LIKE 1	SATL1	1.52499
208982_AT	PLATELET/ENDOTHELIAL CELL ADHESION MOLECULE (CD31 ANTIGEN)	PECAM1	1.52499
212230_AT	PHOSPHATIDIC ACID PHOSPHATASE TYPE 2B	PPAP2B	1.52491
1553750_A_AT	FAMILY WITH SEQUENCE SIMILARITY 76, MEMBER B	FAM76B	1.52471
213959_S_AT	KIAA1005 PROTEIN	RPGRIP1L	1.52459
1552634_A_AT	ZINC FINGER PROTEIN 101	ZNF101	1.52384
242738_S_AT	AT-BINDING TRANSCRIPTION FACTOR 1	ZFHX3	1.52378
224949_AT	YIP1 DOMAIN FAMILY, MEMBER 5	YIPF5	1.52377
212439_AT	INOSITOL HEXAPHOSPHATE KINASE 1	IHPK1	1.52332
216554_S_AT	ENOLASE 1, (ALPHA)	ENO3	1.5233
219317_AT	POLYMERASE (DNA DIRECTED) IOTA	POLI	1.52319
225271_AT	TRANSMEMBRANE PROTEIN 63B	TMEM63B	1.52308
237868_X_AT	KIAA0674	FKBP15	1.52271
231779_AT	INTERLEUKIN-1 RECEPTOR-ASSOCIATED KINASE 2	IRAK2	1.52249
204821_AT	BUTYROPHILIN, SUBFAMILY 3, MEMBER A3	BTN3A3	1.52188
213185_AT	KIAA0556 PROTEIN	KIAA0556	1.52182
1558700_S_AT	ZINC FINGER PROTEIN 260	ZNF260	1.52181
202154_X_AT	MELANOCORTIN 1 RECEPTOR (ALPHA MELANOCYTE STIMULATING HORMONE RECEPTOR)	MC1R	1.52171
1555933_AT	KIAA2013	KIAA2013	1.52171
231770_X_AT	HYPOTHETICAL PROTEIN LOC51057	LOC51057	1.52125
232679_AT	HYPOTHETICAL GENE SUPPORTED BY BC045806	LOC400685	1.5207
237176_AT	LYMPHOCYTE CYTOSOLIC PROTEIN 1 (L-PLASTIN)	LCP1	1.52057
205184_AT	GUANINE NUCLEOTIDE BINDING PROTEIN (G PROTEIN), GAMMA 4	GNG4	1.52048
238609_AT	HYPOTHETICAL PROTEIN DKFZP727G131	C7ORF38	1.52011
213433_AT	ADP-RIBOSYLATION FACTOR-LIKE 3	ARL3	1.52003
204207_S_AT	RNA GUANYLYLTRANSFERASE AND 5'-PHOSPHATASE	RNGTT	1.51972
210942_S_AT	ST3 BETA-GALACTOSIDE ALPHA-2,3-SIALYLTRANSFERASE 6	ST3GAL6	1.51847
222765_X_AT	CHROMOSOME 20 OPEN READING FRAME 6	ESF1	1.51828
228868_X_AT	DNA REPLICATION FACTOR	CDT1	1.51822
225796_AT	PX DOMAIN CONTAINING SERINE/THREONINE KINASE	PXK	1.51818
1559942_AT	MYOD FAMILY INHIBITOR DOMAIN CONTAINING	MDFIC	1.51796
219681_S_AT	RAB11 FAMILY INTERACTING PROTEIN 1 (CLASS I)	RAB11FIP1	1.51762
217704_X_AT	SUPPRESSOR OF ZESTE 12 HOMOLOG PSEUDOGENE	SUZ12P	1.51498
223760_S_AT	RAB7, MEMBER RAS ONCOGENE FAMILY	RAB7A	1.51462
222303_AT	V-ETS ERYTHROBLASTOSIS VIRUS E26 ONCOGENE HOMOLOG 2 (AVIAN)	ETS2	1.51453
219658_AT	PENTATRICOPEPTIDE REPEAT DOMAIN 2	PTCD2	1.51429
226283_AT	PEROXISOMAL LON PROTEASE LIKE	WDR51B	1.51407
1562275_AT	ADAM METALLOPEPTIDASE WITH THROMBOSPONDIN TYPE 1 MOTIF, 9	ADAMTS9	1.51248
217373_X_AT	MDM2, TRANSFORMED 3T3 CELL DOUBLE MINUTE 2, P53 BINDING PROTEIN (MOUSE)	MDM2	1.5124
203223_AT	RABAPTIN, RAB GTPASE BINDING EFFECTOR PROTEIN 1	RABEP1	1.51217
243011_AT	FAMILY WITH SEQUENCE SIMILARITY 55, MEMBER C	FAM55C	1.51192
226055_AT	ARRESTIN DOMAIN CONTAINING 2	ARRDC2	1.51013
209213_AT	CARBONYL REDUCTASE 1	CBR1	1.50998
222074_AT	UROPORPHYRINOGEN DECARBOXYLASE	UROD	1.50991
233058_AT	CHLORIDE CHANNEL CLIC-LIKE 1	CLCC1	1.50984
204367_AT	SP2 TRANSCRIPTION FACTOR	SP2	1.50959
219843_AT	INTRACISTERNAL A PARTICLE-PROMOTED POLYPEPTIDE	IPP	1.50956
227273_AT	BONE MORPHOGENETIC PROTEIN RECEPTOR, TYPE IA	BMPR1A	1.5094
218376_S_AT	MICROTUBULE ASSOCIATED MONOXYGENASE, CALPONIN AND LIM DOMAIN CONTAINING 1	MICAL1	1.50938
236251_AT	INTEGRIN, ALPHA V (VITRONECTIN RECEPTOR, ALPHA POLYPEPTIDE, ANTIGEN CD51)	ITGAV	1.5091
236808_AT	FGFR1 ONCOGENE PARTNER 2	FGFR1OP2	1.50907
206792_X_AT	PHOSPHODIESTERASE 4C, CAMP-SPECIFIC (PHOSPHODIESTERASE E1 DUNCE HOMOLOG, DROSOPHILA)	PDE4C	1.50896
223050_S_AT	F-BOX AND WD-40 DOMAIN PROTEIN 5	FBXW5	1.50885
204672_S_AT	ANKYRIN REPEAT DOMAIN 6	ANKRD6	1.50863
221213_S_AT	SUPPRESSOR OF HAIRY WING HOMOLOG 4 (DROSOPHILA)	ZNF280D	1.50827
221919_AT	HETEROGENEOUS NUCLEAR RIBONUCLEOPROTEIN A1	HNRNPA1	1.50822
239670_AT	SEROLOGICALLY DEFINED COLON CANCER ANTIGEN 43	WNK2	1.50797
212550_AT	SIGNAL TRANSDUCER AND ACTIVATOR OF TRANSCRIPTION 5B	STAT5B	1.50777
211207_S_AT	ACYL-COA SYNTHETASE LONG-CHAIN FAMILY MEMBER 6	ACSL6	1.50723
203843_AT	RIBOSOMAL PROTEIN S6 KINASE, 90KDA, POLYPEPTIDE 3	RPS6KA3	1.50715
218647_S_AT	YRDC DOMAIN CONTAINING (E. COLI)	YRDC	1.50627
231895_AT	SPINDLE ASSEMBLY 6 HOMOLOG (C. ELEGANS)	SASS6	1.50616
214129_AT	PHOSPHODIESTERASE 4D INTERACTING PROTEIN (MYOMEGALIN)	PDE4DIP	1.50607
225094_AT	SET DOMAIN CONTAINING (LYSINE METHYLTRANSFERASE) 8	SETD8	1.50594
212934_AT	HYPOTHETICAL PROTEIN LOC137886	LOC137886	1.50543
243434_AT	CHROMOSOME 1 OPEN READING FRAME 75	C1ORF75	1.50542
215054_AT	ERYTHROPOIETIN RECEPTOR	EPOR	1.50518
212660_AT	PHD FINGER PROTEIN 15	PHF15	1.50502
213479_AT	NEURONAL PENTRAXIN II	NPTX2	1.50494
203528_AT	SEMA DOMAIN, IMMUNOGLOBULIN DOMAIN (IG), TRANSMEMBRANE DOMAIN (TM) AND SHORT CYTOPLASMIC DOMAIN, (SEMAPHORIN) 4D	SEMA4D	1.50472
210098_S_AT	NUCLEOLAR PROTEIN 7, 27KDA	NOL7	1.50396
243618_S_AT	HYPOTHETICAL PROTEIN LOC152485	LOC152485	1.5032
232007_AT	1-ACYLGLYCEROL-3-PHOSPHATE O-ACYLTRANSFERASE 5 (LYSOPHOSPHATIDIC ACID ACYLTRANSFERASE, EPSILON)	AGPAT5	1.50301
214098_AT	KIAA1107	KIAA1107	1.50291
212381_AT	UBIQUITIN SPECIFIC PEPTIDASE 24	USP24	1.50231
238757_AT	DBF4 HOMOLOG B (S. CEREVISIAE)	DBF4B	1.50193
213264_AT	POLY(RC) BINDING PROTEIN 2	PCBP2	1.5014
223418_X_AT	ANKYRIN REPEAT DOMAIN 13C	ANKRD13C	1.50101
212078_S_AT	MYELOID/LYMPHOID OR MIXED-LINEAGE LEUKEMIA (TRITHORAX HOMOLOG, DROSOPHILA)	MLL	1.5009
217147_S_AT	T CELL RECEPTOR ASSOCIATED TRANSMEMBRANE ADAPTOR 1	TRAT1	1.50077
209110_S_AT	RAL GUANINE NUCLEOTIDE DISSOCIATION STIMULATOR-LIKE 2	RGL2	1.50055
1553696_S_AT	ZINC FINGER PROTEIN 569	ZNF569	1.50052
219073_S_AT	HYPOTHETICAL PROTEIN FLJ20363	OSBPL10	1.50011
219972_S_AT	CHROMOSOME 14 OPEN READING FRAME 135	C14ORF135	1.5
